# Supplementary material for: Targeting Clic1 for the treatment of obesity: A novel therapeutic strategy to reduce food intake and body weight
Source: Mol Metab. 2023 Aug 20;76:101794. doi: 10.1016/j.molmet.2023.101794 (PMC10480059; doi:10.1016/j.molmet.2023.101794)
Supplement: Supplemental Table 1 — Clic1 KO and WT hypothalamic RNAseq data normalized gene expression. Supplemental Table 2. Hypothalamic differentially expressed genes between KO v WT determined by RNA sequencing. [file mmc4.zip]

Archive with 1 entries (1 files):
- molmet_101794_supplementary tables_mmc4.xlsm
