# Supplementary material for: Targeting Clic1 for the treatment of obesity: A novel therapeutic strategy to reduce food intake and body weight
Source: Mol Metab. 2023 Aug 20;76:101794. doi: 10.1016/j.molmet.2023.101794 (PMC10480059; doi:10.1016/j.molmet.2023.101794)
Supplement: Supplemental Table 1 — Clic1 KO and WT hypothalamic RNAseq data normalized gene expression. Supplemental Table 2. Hypothalamic differentially expressed genes between KO v WT determined by RNA sequencing. [file mmc4.zip › molmet_101794_supplementary tables_mmc4.xlsm]

## Sheet: Table 1_normalized data
	K2_S84	K4_S85	K6_S86	K8_S87	K10_S88	W1_S79	W3_S80	W9_S81	W11_S82	W15_S83
ENSMUSG00000000001	31.0358	35.3231	28.9381	36.9039	37.0945	33.4607	36.0567	35.5979	32.6458	34.3914
ENSMUSG00000000028	1.28779	2.10884	0.915762	0.938235	1.03865	1.26608	1.03611	0.899946	1.37746	1.93074
ENSMUSG00000000037	3.34826	3.55867	4.39566	2.81471	4.59972	3.25564	4.04084	4.49973	4.27012	4.70619
ENSMUSG00000000056	33.7401	33.4779	34.9821	43.3152	41.3975	33.8224	38.5434	37.2978	36.9159	37.7702
ENSMUSG00000000058	9.52965	13.1803	11.7218	13.9172	7.96296	11.8469	10.1539	13.1992	12.5349	13.2739
ENSMUSG00000000078	46.7468	54.0391	50.3669	49.101	47.6789	51.638	49.7334	49.797	50.8282	49.7167
ENSMUSG00000000085	65.0334	65.3742	68.1327	67.5529	46.9864	63.0327	71.4918	64.0962	67.22	67.4554
ENSMUSG00000000088	64.0032	58.9158	60.8048	55.0431	58.4605	55.5267	57.296	63.0962	61.2969	52.3666
ENSMUSG00000000093	3.73459	3.29507	1.83152	2.65833	3.70945	3.07477	2.27945	3.59979	3.71914	4.10283
ENSMUSG00000000120	6.56773	7.51276	4.94512	5.47304	7.41891	7.50605	5.28417	8.3995	7.16278	7.48164
ENSMUSG00000000125	2.4468	3.55867	5.12827	4.37843	5.14378	2.53216	4.45528	3.89977	4.40787	2.89612
ENSMUSG00000000126	2.70436	1.97704	1.46522	1.56373	2.17621	1.89912	1.55417	3.2998	1.7907	2.89612
ENSMUSG00000000127	36.5733	43.0995	42.4914	38.1549	46.6402	39.2485	39.3723	41.8975	37.7424	42.9591
ENSMUSG00000000131	175.14	158.691	185.533	171.384	146.944	176.437	184.428	164.69	164.606	170.871
ENSMUSG00000000134	43.141	47.1854	43.4071	49.101	28.4391	42.685	45.0709	43.7974	40.7728	44.6485
ENSMUSG00000000142	43.2698	41.3861	40.843	40.0314	43.1286	38.3442	39.6831	40.1976	40.084	38.4942
ENSMUSG00000000148	21.1198	17.398	20.5131	16.5755	14.64	17.3634	15.6453	17.9989	14.8766	20.2728
ENSMUSG00000000149	107.986	107.617	118.238	103.436	118.489	120.043	112.384	128.854	124.431	108.49
ENSMUSG00000000167	3.21948	2.63606	3.11359	3.28382	3.80837	2.80346	3.21195	3.09982	2.20393	3.01679
ENSMUSG00000000168	85.2517	83.4312	87.1806	81.4701	66.0283	79.6726	82.5782	85.3949	81.5455	85.7975
ENSMUSG00000000171	37.7323	36.773	36.2642	36.2784	28.0435	35.9024	35.435	40.0976	41.737	36.2015
ENSMUSG00000000184	36.0285	39.1784	30.7623	41.653	33.8668	38.4545	33.1038	36.5978	34.0301	37.4432
ENSMUSG00000000194	77.9113	78.4227	84.6164	80.0627	64.1409	80.9387	79.1476	70.8958	77.4132	85.5308
ENSMUSG00000000197	269.663	288.384	283.703	283.347	331.873	294.816	302.441	291.983	270.257	288.284
ENSMUSG00000000202	8.6282	7.90817	10.2565	10.7897	14.7884	10.8521	7.25279	11.5993	12.9481	10.3778
ENSMUSG00000000214	26.9148	25.1743	33.1506	28.4598	22.6029	21.1616	25.3848	22.4987	53.1699	26.5477
ENSMUSG00000000223	80.8733	86.9898	86.0817	92.5725	74.6342	84.737	93.9754	87.8948	84.4382	100.761
ENSMUSG00000000244	1.41657	0.922619	0.73261	1.09461	0.494594	1.53738	1.24333	1.19993	1.10197	0.844701
ENSMUSG00000000247	6.56773	6.59014	6.04403	5.94216	5.2427	9.2243	5.59501	7.89953	7.02504	6.75761
ENSMUSG00000000253	21.2228	26.2011	25.3776	21.7467	35.6048	26.8093	23.2089	32.998	23.83	20.4188
ENSMUSG00000000263	41.5956	39.1454	41.0261	35.8093	18.7451	39.972	40.4084	33.798	45.7316	31.8573
ENSMUSG00000000266	81.5172	86.0672	88.0963	85.0667	67.1164	86.003	94.3898	79.6952	85.6779	85.5561
ENSMUSG00000000275	13.9081	10.2806	9.34078	12.0407	13.354	7.77735	12.2261	9.59943	8.81573	9.41238
ENSMUSG00000000276	88.8576	89.4941	108.976	95.8564	82.9929	89.0778	99.2596	73.8956	84.025	77.1091
ENSMUSG00000000278	12.4916	11.5986	12.0881	8.75686	12.167	11.033	10.1539	11.8993	13.4991	9.65372
ENSMUSG00000000282	74.4343	70.1191	81.686	69.8985	46.7886	69.0014	67.5545	64.5961	69.6994	70.3515
ENSMUSG00000000290	3.73459	3.55867	1.83152	4.22206	5.14378	4.61215	4.97334	5.69966	3.85688	5.30955
ENSMUSG00000000295	10.8174	13.7075	9.89023	10.477	19.0913	12.2991	12.9514	10.4994	12.2594	12.1878
ENSMUSG00000000296	11.075	14.4983	12.2712	12.8225	16.5194	16.8208	17.3031	17.399	15.703	14.7219
ENSMUSG00000000301	0.901454	2.24065	0.915762	1.25098	1.08811	1.26608	1.65778	1.89989	2.20393	1.6894
ENSMUSG00000000303	6.1814	6.19473	1.64837	13.6044	2.02783	3.34607	1.55417	5.99964	2.89266	3.49947
ENSMUSG00000000305	75.3358	77.1046	82.6018	76.6225	54.3064	72.8901	72.0098	72.8957	71.6278	78.5572
ENSMUSG00000000308	172.049	169.762	163.555	164.348	311.891	190.003	187.122	181.689	185.406	147.943
ENSMUSG00000000317	2.06047	2.24065	2.38098	2.65833	1.23648	2.44173	1.55417	2.09987	1.5152	1.56873
ENSMUSG00000000320	1.67413	1.31803	0.915762	1.56373	0.939728	2.17042	1.65778	2.09987	1.65295	1.6894
ENSMUSG00000000325	51.3828	44.4175	45.9163	43.7843	45.6797	48.3543	38.9578	46.2972	47.1091	47.3032
ENSMUSG00000000326	48.8073	51.1395	50.9713	51.7593	34.7823	43.0748	49.4226	57.3966	52.7567	54.5435
ENSMUSG00000000339	20.991	24.6471	24.5424	25.0196	35.6108	24.146	23.8306	28.2983	23.279	24.8583
ENSMUSG00000000340	19.0593	22.2747	16.6669	19.5466	19.9816	16.0973	21.6548	19.1989	18.8712	15.5666
ENSMUSG00000000346	79.1991	78.8181	80.4039	81.6265	45.9972	82.9283	85.3632	85.6879	80.8623	83.2634
ENSMUSG00000000355	15.5823	14.4983	11.7218	15.7936	12.7111	14.2886	14.402	13.6992	11.7084	13.6359
ENSMUSG00000000374	133.801	124.554	125.826	125.098	131.265	121.544	128.685	135.992	127.139	134.549
ENSMUSG00000000378	22.4076	17.0026	26.374	17.8265	19.9321	24.146	21.2403	22.6986	19.1467	21.9622
ENSMUSG00000000384	23.309	17.2662	24.3593	20.4848	28.3402	21.8851	20.2042	22.2987	24.6565	21.1175
ENSMUSG00000000399	44.8151	48.767	43.9566	45.8172	59.4007	53.3563	51.3912	57.3966	57.3023	45.9759
ENSMUSG00000000402	5.66628	8.03997	8.79132	7.34951	6.0835	4.79302	5.59501	4.59973	5.0966	5.67156
ENSMUSG00000000409	3.0907	3.16327	3.11359	2.97108	2.96756	2.44173	2.17584	3.2998	2.20393	1.56873
ENSMUSG00000000416	71.3153	78.8616	81.7409	78.1253	76.1442	78.0503	82.5792	75.0925	79.2259	82.7179
ENSMUSG00000000420	77.7826	87.3852	84.9827	85.3794	99.7596	90.0726	88.5876	83.895	86.2289	75.7817
ENSMUSG00000000439	57.5102	56.8175	60.0172	56.3082	47.6635	59.6206	54.457	58.2705	52.123	51.8284
ENSMUSG00000000441	58.5275	59.2111	66.5924	59.1948	63.402	61.347	60.9162	66.1341	57.9194	63.9511
ENSMUSG00000000486	1.67413	0.922619	0.183152	1.40735	1.23648	1.26608	0.82889	1.09993	1.10197	1.32739
ENSMUSG00000000489	10.1735	8.43538	10.6228	8.91323	9.24891	10.3999	7.56362	8.49949	7.85151	7.96432
ENSMUSG00000000530	8.75698	9.75341	9.34078	10.7897	10.337	9.94778	7.25279	7.79954	9.64221	6.15425
ENSMUSG00000000531	5.79506	5.14031	4.57881	3.75294	5.68783	4.34085	5.18056	3.2998	4.68336	4.34418
ENSMUSG00000000532	118.348	120.6	121.613	103.988	89.571	116.841	122.676	116.793	119.15	122.844
ENSMUSG00000000538	288.336	273.579	307.879	262.706	219.196	275.553	258.633	288.121	304.281	280.682
ENSMUSG00000000552	78.2977	65.9014	65.2023	61.4544	29.9229	51.7284	61.3379	59.4965	61.7101	55.8709
ENSMUSG00000000555	2.06047	2.76786	2.19783	3.4402	1.63216	1.80869	1.96861	2.29986	0.964221	2.29276
ENSMUSG00000000560	215.319	249.898	215.937	229.086	166.282	222.468	259.546	204.788	235.545	261.495
ENSMUSG00000000561	45.8093	46.0783	45.4694	54.904	63.5568	52.7151	50.8472	48.7681	57.2678	53.7483
ENSMUSG00000000563	125.898	124.378	134.434	119.312	134.946	126.14	126.505	139.389	122.146	111.97
ENSMUSG00000000567	85.6381	94.1072	86.8143	87.0995	80.7177	98.5734	87.0334	93.8944	86.6421	99.7954
ENSMUSG00000000568	234.5	225.641	213.363	216.259	178.54	209.8	237.162	191.883	220.527	204.292
ENSMUSG00000000579	29.605	26.4159	32.277	28.9743	16.8177	25.4256	21.6558	23.7826	18.6053	14.4552
ENSMUSG00000000581	29.8767	27.1514	32.0517	26.2706	46.0467	28.6677	31.8087	34.5979	31.4061	31.978
ENSMUSG00000000594	90.6605	93.58	89.0121	93.8235	55.9386	99.116	87.2407	108.694	87.3309	78.9192
ENSMUSG00000000600	109.591	107.287	110.075	117.749	82.5477	117.655	125.37	105.994	108.406	104.019
ENSMUSG00000000605	133.145	138.788	139.482	137.043	133.85	130.171	138.576	126.044	124.876	117.254
ENSMUSG00000000627	41.5956	39.6726	45.4218	42.2206	41.1997	42.052	37.8181	43.4974	46.4204	48.0273
ENSMUSG00000000628	4.37849	5.79932	5.12827	4.37843	8.30918	4.70259	4.66251	6.49961	6.88729	7.36096
ENSMUSG00000000631	192.782	190.455	209.71	188.429	332.367	187.289	189.712	164.39	189.263	182.093
ENSMUSG00000000632	170.632	168.708	169.233	158.875	104.26	155.909	158.732	149.891	172.045	157.959
ENSMUSG00000000673	1.03023	0.790817	0.549457	1.40735	0.741891	0.904343	1.03611	0.899946	1.10197	1.08604
ENSMUSG00000000686	0.643895	1.84524	1.09891	0.991402	2.74104	2.35129	1.60701	0.981941	0.964221	1.44806
ENSMUSG00000000693	6.57932	3.61271	6.80595	4.22049	5.94304	4.74418	4.69566	6.23263	4.52495	4.87513
ENSMUSG00000000708	31.4221	33.0825	27.4729	41.9078	35.3635	34.7268	35.435	34.3979	30.7173	36.3221
ENSMUSG00000000711	191.237	192.987	195.374	194.642	130.233	196.415	197.623	194.688	203.967	192.35
ENSMUSG00000000732	3.99215	2.76786	1.46522	3.4402	1.63216	1.80869	2.7975	4.89971	3.03041	6.99895
ENSMUSG00000000738	31.9372	34.9277	38.2789	35.3402	65.1875	32.9181	26.8353	31.4981	28.3756	29.5645
ENSMUSG00000000740	129.247	131.997	138.921	124.91	199.985	130.636	99.9672	207.645	129.166	134.474
ENSMUSG00000000743	41.0805	38.4864	39.3778	33.9328	50.2013	37.1685	35.9531	45.1963	35.4007	37.7702
ENSMUSG00000000751	35.9294	38.2228	32.2348	34.402	43.3264	41.3285	34.3989	41.1975	38.5688	39.4596
ENSMUSG00000000753	11.3326	8.43538	8.05871	12.6662	8.30918	9.85734	9.42862	11.2993	10.3309	6.03358
ENSMUSG00000000759	78.4265	77.7636	78.2061	77.0917	83.0423	73.0709	82.9926	77.9954	66.5312	74.937
ENSMUSG00000000766	31.0358	36.2458	40.1104	34.7147	18.7451	35.4503	37.8181	38.8977	37.6046	33.1847
ENSMUSG00000000776	15.711	16.0799	14.1027	17.5137	24.5813	17.4538	15.8525	19.8988	19.2844	15.2046
ENSMUSG00000000782	5.15116	3.16327	2.38098	4.06569	3.31378	3.07477	2.69389	2.39986	2.89266	2.5341
ENSMUSG00000000787	262.194	280.213	261.175	260.632	274.549	263.887	284.724	256.385	279.762	258.84
ENSMUSG00000000792	10.0448	19.6386	13.3701	9.22598	6.8254	21.7947	22.1728	16.999	20.5241	21.4795
ENSMUSG00000000794	94.6526	99.9065	101.283	98.9838	65.2369	99.4778	96.8765	91.7945	98.7638	106.794
ENSMUSG00000000804	217.765	235.663	227.842	228.773	244.033	227.895	249.289	229.286	244.086	230
ENSMUSG00000000805	6.31017	5.00851	5.86088	6.41127	6.72648	5.24519	6.11306	7.59955	5.64758	5.91291
ENSMUSG00000000811	10.0448	11.8622	8.05871	10.7897	13.5519	8.6817	10.1539	9.49943	9.50446	7.36096
ENSMUSG00000000823	99.9326	89.4941	97.0708	89.6015	78.6899	86.817	93.6646	79.8952	88.5706	99.0713
ENSMUSG00000000826	358.263	359.69	371.983	355.122	309.22	363.908	368.338	378.477	384.173	363.463
ENSMUSG00000000827	46.1029	43.3631	45.0555	46.7554	64.3412	42.5946	38.2326	39.0977	41.3238	41.873
ENSMUSG00000000838	63.7431	62.6063	57.3267	56.1377	58.7192	65.0711	73.2625	59.7554	65.5725	61.0912
ENSMUSG00000000861	54.216	58.3886	60.074	58.7961	54.6981	58.1493	56.9738	53.2968	58.9552	60.8185
ENSMUSG00000000876	13.7794	15.1573	10.4397	12.1971	7.86404	15.9164	18.4428	14.9991	19.2844	14.9633
ENSMUSG00000000881	115.515	115.064	109.708	127.131	150.159	114.58	120.914	109.293	113.089	114.155
ENSMUSG00000000884	2.57558	1.97704	4.02935	2.18922	2.62135	2.98433	2.38306	2.59985	2.06619	1.32739
ENSMUSG00000000901	5.32373	3.29507	5.49457	4.06569	3.32961	3.61828	3.21506	5.19969	3.44365	2.5341
ENSMUSG00000000902	64.2698	62.3427	62.0887	61.7672	68.0096	57.6067	59.6853	59.0965	56.4758	60.2151
ENSMUSG00000000915	79.4103	67.5951	73.8892	70.0596	112.075	68.693	66.9919	66.628	72.2573	69.2486
ENSMUSG00000000916	10.9179	9.4463	10.3371	9.93435	11.1951	11.5919	10.8336	11.6653	12.3062	9.49444
ENSMUSG00000000934	15.1959	19.1114	18.1321	17.3574	37.3913	16.0069	17.6139	18.7989	21.4884	15.808
ENSMUSG00000000948	207.372	219.843	207.814	209.164	113.85	192.444	232.197	180.754	213.715	195.073
ENSMUSG00000000957	29.6192	32.2917	25.0919	35.6529	22.0589	27.2207	26.7317	28.4983	27.2737	24.7377
ENSMUSG00000000958	1.28779	2.38168	2.22164	2.50196	0.34671	0.361737	1.24333	1.79989	1.11023	1.44806
ENSMUSG00000000959	50.3526	43.0903	42.8339	39.2495	33.7803	41.9615	41.3409	46.1972	50.269	44.5278
ENSMUSG00000000976	31.2933	36.114	29.4875	34.2456	32.1981	28.5772	30.5653	29.2983	31.4061	31.3746
ENSMUSG00000001016	53.8	50.7652	52.8963	57.911	59.3562	54.1231	56.235	52.5829	51.3806	57.6448
ENSMUSG00000001017	77.7826	82.5085	80.0376	84.1284	67.3637	89.6204	82.889	90.6946	92.2897	84.3494
ENSMUSG00000001018	32.9971	37.8063	31.7202	31.5341	18.3939	36.9442	31.7309	35.0119	38.9807	38.1684
ENSMUSG00000001020	1.03023	0.790817	0.183152	1.40735	1.92892	1.08521	1.03611	0.99994	0.137746	0.724029
ENSMUSG00000001025	5.15116	5.93112	6.04403	5.62941	10.1886	6.51127	4.55889	5.59967	3.44365	6.63693
ENSMUSG00000001029	1.03023	1.97704	2.56413	1.7201	1.3354	1.53738	0.414445	1.49991	0.826475	1.32739
ENSMUSG00000001034	20.7334	19.9022	23.4435	20.1721	19.4375	17.5443	20.6186	19.8988	17.4937	19.9108
ENSMUSG00000001036	112.81	119.413	127.108	111.337	113.361	113.133	109.206	113.593	117.084	128.395
ENSMUSG00000001039	11.2038	13.3121	10.0734	11.7279	10.8811	11.7565	12.6406	13.1992	15.0143	15.9286
ENSMUSG00000001052	140.884	140.238	136.815	130.415	91.7966	139.178	146.403	126.692	144.909	140.944
ENSMUSG00000001053	6.1814	5.00851	4.57881	4.37843	10.1392	5.69736	7.04556	5.19969	7.43828	4.34418
ENSMUSG00000001054	14.0369	16.8708	18.1321	19.8593	21.96	17.0017	14.7128	16.999	14.7388	17.3767
ENSMUSG00000001056	6.05262	7.24915	9.15762	9.53873	9.44674	7.77735	7.66723	8.29951	5.92307	6.99895
ENSMUSG00000001062	39.4064	38.8818	37.3631	33.4637	36.6989	34.1842	31.705	37.4978	38.8443	39.9423
ENSMUSG00000001065	20.3471	19.375	17.5662	19.8593	28.4817	16.5486	15.8587	20.2988	20.6619	20.1521
ENSMUSG00000001082	19.3169	13.4439	15.2017	13.7608	7.41891	14.4695	12.6406	12.7992	14.7388	15.2046
ENSMUSG00000001089	94.6526	101.225	102.749	107.115	108.168	101.467	104.544	86.7948	101.243	93.5204
ENSMUSG00000001098	55.4961	58.3596	57.8011	63.8	70.122	60.1289	56.6785	63.7582	57.5254	53.2005
ENSMUSG00000001100	68.5105	65.7696	67.9496	60.8289	90.3623	62.3997	59.3692	64.9961	61.9856	60.0944
ENSMUSG00000001105	23.4378	23.4609	18.8647	17.6701	42.8813	19.6242	20.8259	23.0986	23.1413	20.2728
ENSMUSG00000001119	14.9384	14.1029	10.0734	18.9211	12.9089	9.31474	6.94195	11.0993	10.7442	11.5845
ENSMUSG00000001120	43.3985	43.3631	39.9272	38.4676	37.2924	40.2433	37.8181	40.8976	42.9767	44.5278
ENSMUSG00000001123	6.05262	5.93112	4.21251	5.62941	2.12675	3.97911	2.69389	6.89959	4.8211	4.82686
ENSMUSG00000001127	170.761	170.157	159.892	162.315	133.936	158.531	157.8	160.69	164.469	163.269
ENSMUSG00000001128	3.86337	3.82228	3.8462	3.28382	2.07729	3.88868	3.52278	3.89977	3.58139	3.25813
ENSMUSG00000001134	2.06047	3.55867	3.29674	3.12745	4.29357	3.4365	2.17584	3.09982	3.58139	1.6894
ENSMUSG00000001138	50.0951	47.1854	47.9859	49.5701	39.1224	44.6746	48.9045	45.8973	45.4561	45.0105
ENSMUSG00000001143	41.3381	51.7985	52.3816	53.9485	44.3156	51.005	53.4634	48.7971	49.1753	54.1815
ENSMUSG00000001150	51.2541	58.4717	62.455	59.7343	71.2186	60.4101	56.8826	61.2963	59.644	64.6799
ENSMUSG00000001151	52.5419	50.2169	58.4256	60.0471	88.877	55.7048	54.914	52.9968	58.9552	54.1815
ENSMUSG00000001156	33.225	27.415	34.799	32.6819	31.8024	33.5511	33.7773	29.2983	30.0286	24.255
ENSMUSG00000001157	37.3459	34.5323	37.9126	35.3402	35.3635	32.2851	38.647	33.298	33.7477	30.8919
ENSMUSG00000001158	21.3773	22.6701	17.7658	20.4848	22.5535	15.193	17.0959	19.5988	18.5957	19.4281
ENSMUSG00000001166	1.41657	2.10884	1.28207	0.938235	0.84081	1.08521	1.96861	1.09993	0.964221	1.20672
ENSMUSG00000001173	165.352	168.444	159.709	159.5	118.257	168.66	176.036	160.29	162.953	173.888
ENSMUSG00000001175	1354.76	1495.04	1449.83	1414.7	1732.17	1488.28	1545.57	1626	1475.95	1448.66
ENSMUSG00000001211	245.71	238.299	265.022	245.349	215.841	255.658	254.158	248.685	246.152	253.169
ENSMUSG00000001227	105.728	106.76	116.302	94.7618	140.811	103.999	96.9801	100.894	104.136	109.57
ENSMUSG00000001228	0.901454	1.44983	0.915762	1.40735	1.43432	1.62782	0.82889	1.19993	1.23971	0.603358
ENSMUSG00000001229	56.9203	57.3342	59.3414	58.4833	50.597	51.1858	56.2609	50.197	55.3738	54.5435
ENSMUSG00000001240	6.56773	7.97143	6.21986	7.34951	5.23923	6.3304	6.83834	7.49955	5.78533	6.71054
ENSMUSG00000001247	5.86846	6.22768	3.97624	5.96874	3.4216	4.47559	4.31644	4.04676	6.93275	6.30871
ENSMUSG00000001248	91.4331	82.2449	95.2393	90.0706	100.648	85.4604	84.6473	89.3947	94.9069	90.021
ENSMUSG00000001249	0.257558	0.395408	1.83152	1.40735	0.346216	1.08521	1.34695	0.299982	1.37746	0.965372
ENSMUSG00000001260	96.198	115.591	118.133	112.745	91.1042	112.952	120.5	111.193	112.814	111.138
ENSMUSG00000001270	595.221	602.105	612.127	604.738	1049.34	658.899	586.46	767.979	654.105	626.883
ENSMUSG00000001280	78.0401	89.7577	93.4078	89.9142	52.3775	91.9717	89.831	83.995	91.1878	85.3148
ENSMUSG00000001285	28.5593	22.1429	21.3318	22.2409	37.8651	24.221	21.6765	25.6695	19.2293	25.2107
ENSMUSG00000001288	12.4916	9.22619	12.6375	15.95	6.97377	13.9269	11.5008	11.8993	9.9177	14.4806
ENSMUSG00000001289	71.8819	69.0581	65.2993	65.9532	150.277	64.495	60.481	95.5203	69.2035	62.2762
ENSMUSG00000001300	49.7087	49.8214	45.7881	55.1995	43.7221	50.1911	44.242	51.097	53.8586	57.4397
ENSMUSG00000001305	7.72674	7.64456	8.24186	8.91323	11.4251	8.13909	8.08168	9.29945	8.67799	5.0682
ENSMUSG00000001313	139.081	134.869	137.989	131.708	202.09	150.55	155.255	166.225	135.042	131.224
ENSMUSG00000001323	69.439	62.4178	62.0264	71.5389	47.2906	68.6568	65.7714	66.878	69.1553	64.1936
ENSMUSG00000001333	5.13571	2.77445	2.94143	3.48242	4.89054	4.64832	4.64386	4.84671	4.02218	3.77219
ENSMUSG00000001334	58.4657	59.1794	70.5137	59.8907	59.5986	65.0223	70.9737	62.9962	70.5259	65.8867
ENSMUSG00000001349	2.70436	1.18622	0.915762	1.40735	0.593513	1.17565	0.621667	1.29992	0.275492	0.724029
ENSMUSG00000001366	70.8285	74.9958	76.1914	79.2809	115.933	86.2743	83.1998	79.8952	79.7548	76.1437
ENSMUSG00000001376	53.5721	60.2339	53.1142	56.7632	93.5772	57.878	60.6126	59.9964	53.0322	54.1815
ENSMUSG00000001380	53.0338	53.3973	46.8119	47.6514	89.3103	48.5768	52.2615	51.7649	49.4948	46.8592
ENSMUSG00000001383	94.7814	102.806	91.5762	93.6672	115.686	83.8326	98.2235	82.1951	88.5706	88.8143
ENSMUSG00000001415	98.7735	82.3767	97.4371	94.6054	94.3685	90.9769	86.4118	93.6944	89.3971	86.7628
ENSMUSG00000001416	86.1532	87.9125	80.9534	82.7211	144.965	91.8813	86.619	98.7941	85.6779	87.9696
ENSMUSG00000001418	23.6953	28.3271	26.9143	23.7686	13.4035	28.8042	26.0064	29.9982	21.1991	29.7576
ENSMUSG00000001419	250.79	234.592	240.32	241.861	151.762	234.879	233.756	209.968	250.009	257.781
ENSMUSG00000001424	104.955	97.9295	119.599	104.613	144.867	101.377	99.2596	116.293	100.554	104.019
ENSMUSG00000001435	15.9686	14.7619	15.3848	12.9789	15.184	12.3895	12.9514	13.3992	16.1163	16.894
ENSMUSG00000001436	12.6203	14.2347	14.2859	15.4809	10.5843	14.7408	12.1225	15.3991	11.9839	15.0839
ENSMUSG00000001440	257.944	271.382	260.809	271.463	315.65	276.548	293.013	271.384	278.247	279.837
ENSMUSG00000001441	183.639	192.959	178.024	180.61	200.459	170.83	194.271	169.09	178.105	182.938
ENSMUSG00000001445	42.237	40.4635	37.3594	36.9008	44.7538	39.0676	41.8589	37.0958	39.3953	39.6997
ENSMUSG00000001467	82.4186	93.4534	84.067	83.8157	75.475	84.5561	89.9346	83.195	100.767	82.1773
ENSMUSG00000001472	542.675	527.607	547.26	509.774	601.723	554.091	517.849	542.268	545.749	535.178
ENSMUSG00000001473	7.59797	7.38096	2.74729	6.41127	13.354	6.3304	7.77084	7.99952	7.02504	6.75761
ENSMUSG00000001482	43.5273	44.6811	45.2387	47.2245	46.2445	43.318	40.6156	41.8975	45.8694	47.6653
ENSMUSG00000001493	1.54535	0.922619	1.28207	1.56373	1.53324	0.813909	1.13972	1.39992	0.413238	0.362015
ENSMUSG00000001496	45.5878	54.1709	48.9017	51.9157	38.8256	47.8398	42.5842	50.497	47.3846	61.7838
ENSMUSG00000001504	2.83314	2.10884	3.11359	2.97108	3.31378	2.71303	1.865	3.3998	3.99463	3.62015
ENSMUSG00000001506	17.2564	18.3206	7.6924	17.201	14.3927	9.67647	9.11779	12.5992	7.71377	14.4806
ENSMUSG00000001507	73.4041	64.0561	66.8506	71.6186	50.3002	59.958	67.0365	59.8964	65.2915	68.6621
ENSMUSG00000001517	2.57558	2.10884	3.66305	2.65833	3.32713	2.71303	1.96861	2.29986	3.99463	2.5341
ENSMUSG00000001518	33.0962	25.9651	38.6452	36.4348	25.9909	22.7895	24.5559	36.5978	28.9266	24.255
ENSMUSG00000001520	42.2395	39.9362	40.843	36.9039	34.9925	28.3964	34.917	36.0978	37.6046	33.5467
ENSMUSG00000001521	40.1791	35.4549	42.3082	42.377	32.2475	35.4503	35.0206	36.1978	29.2021	32.702
ENSMUSG00000001524	5.5375	3.95408	4.02935	2.97108	4.15459	2.80346	3.41917	5.49967	4.13238	2.65477
ENSMUSG00000001525	446.735	447.47	446.526	442.378	444.096	475.685	470.291	543.068	451.393	453.484
ENSMUSG00000001542	30.5206	28.733	30.9528	31.4309	23.0481	27.8538	34.0881	25.6985	30.1663	28.7198
ENSMUSG00000001552	35.9294	36.3776	32.9674	37.2167	28.4886	39.2485	37.7145	38.6977	35.5384	34.8741
ENSMUSG00000001555	4.76483	5.12054	5.67773	5.31667	5.73482	6.58543	4.02633	7.89953	5.61039	6.75761
ENSMUSG00000001558	3.34826	2.24065	2.19783	1.7201	2.02783	2.07999	2.7975	1.79989	1.7907	2.41343
ENSMUSG00000001569	40.9517	38.6182	41.0261	39.875	50.7453	36.1737	34.6062	33.398	39.6708	34.9947
ENSMUSG00000001576	136.892	131.012	132.419	134.168	76.5137	136.465	134.902	140.492	139.399	135.876
ENSMUSG00000001627	25.3952	28.0595	25.7128	29.3089	25.9291	29.175	34.3782	33.64	29.2503	30.6807
ENSMUSG00000001630	25.9928	31.8607	24.7988	23.079	29.6578	25.5739	25.8697	25.6875	26.6221	27.1632
ENSMUSG00000001632	41.5956	41.9133	39.7441	40.3441	48.767	42.3233	39.3723	41.1975	39.8085	45.1312
ENSMUSG00000001642	24.9741	22.2826	23.9215	24.6631	31.8622	22.9206	23.0566	22.7616	27.5285	27.7641
ENSMUSG00000001663	12.7491	11.5986	11.5386	12.5098	12.2659	14.0173	14.2984	14.7991	13.0859	15.9286
ENSMUSG00000001665	5.66628	7.24915	6.59349	9.22598	6.3308	9.58604	7.04556	10.2964	8.67799	7.24029
ENSMUSG00000001666	10.0448	12.7849	13.9196	11.5716	8.60593	10.8521	11.6045	15.3951	14.3256	13.7566
ENSMUSG00000001672	1.28779	1.05442	1.09891	1.40735	1.83	0.542606	1.24333	0.99994	1.10197	1.56873
ENSMUSG00000001674	19.4456	16.9063	15.5405	17.2041	34.9307	16.5124	14.4838	18.1819	17.1287	13.9496
ENSMUSG00000001687	123.628	136.679	140.844	148.554	169.003	153.286	156.867	158.591	146.562	132.377
ENSMUSG00000001700	14.9384	12.7849	12.0881	11.4152	17.014	13.4747	13.1586	14.7991	12.3971	12.6705
ENSMUSG00000001707	18.673	18.716	15.9343	19.7029	16.0248	20.4382	20.2042	22.5987	17.4937	16.17
ENSMUSG00000001729	127.62	127.321	122.895	125.411	170.388	134.928	121.018	141.492	134.302	129.722
ENSMUSG00000001741	3.65733	3.20413	4.67222	5.08524	3.97752	4.10481	4.35374	4.63572	3.49186	3.17125
ENSMUSG00000001750	12.3628	15.1573	12.6375	12.5098	15.9259	14.8312	13.8839	14.0992	16.3918	13.6359
ENSMUSG00000001751	5.27994	6.45834	8.05871	7.19314	4.64918	7.23475	4.66251	8.49949	6.47405	6.75761
ENSMUSG00000001755	23.1802	25.5697	21.7951	24.2377	25.4716	23.3321	24.4523	27.2984	23.4168	26.6684
ENSMUSG00000001761	33.225	33.4779	29.4875	39.4059	26.1146	32.8277	33.7773	34.5979	32.508	37.5288
ENSMUSG00000001763	28.7177	32.2917	34.4327	31.4309	29.7251	37.2589	33.7773	32.0981	36.0894	31.3746
ENSMUSG00000001767	28.9753	25.5697	27.1066	25.0196	39.2708	25.6833	24.8667	26.0984	24.932	24.617
ENSMUSG00000001768	40.4366	37.432	34.2495	42.5333	45.107	44.3128	41.7553	42.7974	43.2522	42.5971
ENSMUSG00000001773	13.2642	14.6301	12.6375	14.3863	16.3216	17.3634	16.8886	16.299	15.4275	14.4806
ENSMUSG00000001774	71.086	84.222	73.9936	69.5858	79.2834	82.0239	90.0382	71.3957	77.6887	71.9202
ENSMUSG00000001783	74.6919	72.4915	77.2903	73.3387	129.732	70.6292	74.2893	88.5947	74.796	73.6096
ENSMUSG00000001785	15.8398	15.2891	14.8353	18.1392	19.2892	17.9964	17.5103	20.2988	14.8766	17.8594
ENSMUSG00000001786	53.5141	58.125	58.0593	56.6069	47.8693	58.6919	59.677	52.5969	59.0847	52.7335
ENSMUSG00000001794	159.042	165.412	142.309	156.529	104.755	165.133	153.448	182.589	154.964	163.51
ENSMUSG00000001802	97.2424	96.8737	103.642	97.9189	87.1969	101.778	87.7826	102.663	91.0528	105.426
ENSMUSG00000001829	56.1477	59.3112	60.074	65.5201	82.6466	65.0223	61.6487	64.0962	73.8318	62.5079
ENSMUSG00000001833	255.54	281.096	266.304	256.138	326.58	247.207	292.859	261.894	270.395	258.295
ENSMUSG00000001844	23.8241	24.5153	20.3299	22.9868	14.9367	18.8103	22.7945	24.5985	21.3506	21.6002
ENSMUSG00000001847	282.333	309.342	282.113	291.89	296.454	327.055	314.415	295.268	285.353	287.686
ENSMUSG00000001855	91.6907	77.8954	92.492	93.9564	53.0991	90.5248	92.8357	85.9919	93.3738	91.9409
ENSMUSG00000001864	11.8477	11.2032	10.806	10.9461	10.6338	10.4904	10.0503	12.0993	10.7442	16.532
ENSMUSG00000001870	12.4916	13.4439	11.3555	15.1681	16.2227	15.5547	12.0189	15.999	14.3256	14.9633
ENSMUSG00000001891	55.5038	54.3027	51.649	58.0142	58.7083	60.9527	60.1981	67.496	59.644	57.8017
ENSMUSG00000001901	6.31017	4.34949	5.86088	5.78578	5.73729	5.33563	5.59501	6.59961	7.16278	5.91291
ENSMUSG00000001909	39.5352	38.8818	42.8577	40.9696	46.4918	38.2537	38.5434	42.4975	36.6404	38.0115
ENSMUSG00000001910	141.908	138.318	144.507	134.071	92.5182	144.595	136.76	138.574	132.707	134.307
ENSMUSG00000001911	208.616	192.954	189.737	203.28	142.146	193.074	190.437	189.287	199.591	204.657
ENSMUSG00000001918	1.41657	1.44983	2.01468	1.40735	1.43432	1.08521	1.24333	1.79989	1.10197	1.56873
ENSMUSG00000001924	363.028	381.569	352.752	349.024	419.366	379.553	367.198	387.877	360.619	361.773
ENSMUSG00000001930	25.627	26.2288	15.3848	29.2417	20.5751	13.2938	12.8478	15.3991	11.7084	14.2392
ENSMUSG00000001942	24.4178	26.1615	26.1322	26.5239	22.143	26.178	30.4482	27.6724	25.9403	27.5433
ENSMUSG00000001943	2.31802	0.922619	1.46522	2.50196	0.642972	1.44695	1.34695	1.09993	2.47943	1.32739
ENSMUSG00000001946	6.43895	6.06293	6.22718	5.94216	5.48999	6.14953	6.21667	7.59955	6.74955	5.79223
ENSMUSG00000001948	1.41657	2.80081	1.09891	2.18922	4.0344	1.11777	1.65778	1.6999	1.37746	1.32739
ENSMUSG00000001962	10.6887	12.9167	10.806	14.5426	17.4592	9.58604	11.7081	9.89941	14.1878	10.3778
ENSMUSG00000001964	27.6875	27.4519	22.8941	29.0853	16.47	31.7614	28.9138	33.114	27.2737	29.9265
ENSMUSG00000001983	6.1814	8.28908	8.60817	7.975	8.43233	10.8521	7.3564	9.18845	7.02504	6.75761
ENSMUSG00000001985	197.032	201.922	198.354	217.045	164.601	224.548	202.042	195.388	204.415	233.017
ENSMUSG00000001986	128.908	123.631	133.701	137.921	133.293	132.125	151.376	119.193	140.501	127.55
ENSMUSG00000001988	5.40872	5.79932	5.12827	5.62941	6.0835	5.24519	5.80223	3.99976	6.47405	3.49947
ENSMUSG00000001995	91.1756	97.5341	100.734	96.0127	109.75	106.622	107.445	97.3942	106.615	106.794
ENSMUSG00000001998	25.2407	28.2058	22.5278	24.7069	26.807	25.412	25.9028	22.9986	25.2075	24.1343
ENSMUSG00000001999	7.21163	7.11735	6.41034	5.62941	8.01242	6.23997	6.4239	8.89947	6.88729	7.48164
ENSMUSG00000002006	98.9577	98.4369	97.7301	91.5561	164.383	89.2551	91.9571	94.0814	88.8461	96.5698
ENSMUSG00000002007	6.43895	5.14031	4.57881	5.47304	3.61054	3.61737	6.32029	4.89971	4.8211	4.82686
ENSMUSG00000002010	89.759	87.7806	95.0561	101.486	89.472	106.079	96.5657	110.593	96.4221	87.3662
ENSMUSG00000002012	101.092	90.2849	101.466	85.223	108.267	97.6691	85.8937	111.393	87.1931	101.485
ENSMUSG00000002014	42.1108	34.7959	35.1653	33.9328	24.334	37.4398	31.6014	37.0978	29.8908	36.3221
ENSMUSG00000002015	42.8834	44.8129	40.1104	38.9368	48.6186	44.4937	44.0348	50.497	39.6708	38.1322
ENSMUSG00000002017	24.3392	30.9737	28.9381	33.151	22.4546	28.2155	26.5245	26.5984	31.5438	29.4439
ENSMUSG00000002020	1.41657	1.16777	1.64837	0.781863	0.890269	1.43158	1.65778	0.899946	1.332	2.17209
ENSMUSG00000002028	669.131	649.512	668.69	640.502	531.437	628.79	651.608	559.162	643.686	657.781
ENSMUSG00000002031	42.4971	35.7186	36.9968	41.126	49.4099	39.6102	42.1698	42.2975	37.7424	42.3557
ENSMUSG00000002032	38.2474	31.6327	38.462	31.7436	20.3278	31.019	34.0881	31.2981	34.161	35.1154
ENSMUSG00000002043	1.54535	2.63606	1.83152	2.34559	6.23188	3.34607	3.52278	4.39974	3.99463	4.82686
ENSMUSG00000002052	240.935	224.451	216.823	239.816	278.34	220.893	230.625	223.561	240.591	239.171
ENSMUSG00000002055	8.37064	8.96259	7.6924	7.50588	13.4035	8.13909	9.84307	7.09958	8.67799	7.96432
ENSMUSG00000002058	19.0593	21.8793	17.9489	17.0446	23.3943	21.2521	17.9247	23.5986	18.5957	21.2382
ENSMUSG00000002059	12.234	11.7304	12.8207	15.1681	15.2335	10.6713	10.4647	12.1993	11.2952	14.2392
ENSMUSG00000002064	24.2208	27.2924	25.3043	26.6428	43.6405	26.9874	23.7404	34.7239	25.1207	23.6516
ENSMUSG00000002068	5.15116	6.06293	5.31142	5.47304	7.41891	6.14953	5.69862	6.09964	5.92307	5.0682
ENSMUSG00000002083	4.12093	2.24065	3.8462	3.4402	2.72027	2.53216	2.48667	3.59979	2.61717	1.81007
ENSMUSG00000002102	67.0939	66.2968	65.9349	66.6147	160.001	65.4745	64.8606	82.8951	61.8479	65.6453
ENSMUSG00000002103	107.601	104.039	100.032	111.223	79.0945	111.648	106.677	107.906	104.724	105.469
ENSMUSG00000002105	29.6192	26.4924	26.374	29.2417	22.5535	24.779	29.5292	25.3985	26.5849	26.3064
ENSMUSG00000002107	327.099	330.825	343.96	333.386	225.832	330.357	354.247	316.481	334.722	382.167
ENSMUSG00000002108	2.31802	3.82228	1.83152	2.81471	3.4127	3.25564	2.7975	3.2998	3.03041	2.65477
ENSMUSG00000002109	11.7768	7.86204	10.5917	12.1548	8.74541	13.3327	10.6108	10.7874	9.88051	7.96191
ENSMUSG00000002111	2.4468	1.97704	2.74729	2.03284	2.02783	2.6226	1.76139	2.79983	2.06619	2.29276
ENSMUSG00000002129	110.492	101.752	116.668	110.399	113.806	113.676	119.049	102.694	100.141	112.345
ENSMUSG00000002147	9.14331	10.8078	7.14295	13.2917	7.96296	7.95822	8.08168	10.3994	9.22897	8.68835
ENSMUSG00000002190	10.3023	9.22619	12.0881	10.6333	9.05107	10.5808	14.0911	10.4994	14.0501	11.2225
ENSMUSG00000002205	14.4233	18.5842	19.0479	18.6083	14.9862	17.0921	18.5464	17.599	18.8712	14.4806
ENSMUSG00000002210	16.6125	18.3206	18.4984	20.1721	18.1021	16.6399	16.8886	16.999	17.6315	17.8594
ENSMUSG00000002221	61.0413	56.9388	63.5539	63.9564	64.0004	61.4953	55.3284	58.3965	59.2307	60.5771
ENSMUSG00000002222	133.286	155.659	144.507	149.961	145.312	155.366	163.395	131.392	140.088	142.634
ENSMUSG00000002227	17.9003	15.9481	14.8353	16.4191	8.80377	14.5599	16.267	16.199	12.9481	13.3945
ENSMUSG00000002233	10.4311	9.6216	8.79132	10.0078	9.84242	8.22952	8.39251	11.7993	8.54024	9.77439
ENSMUSG00000002249	5.66628	4.48129	4.02935	4.37843	2.9181	3.70781	2.90111	4.09976	3.16815	3.3788
ENSMUSG00000002250	28.0738	28.074	22.3446	28.1471	17.9538	25.3216	28.3895	26.1984	23.6923	28.5992
ENSMUSG00000002257	1.93169	0.922619	1.46522	1.7201	3.42704	1.03366	0.82889	1.57091	0.826475	1.44806
ENSMUSG00000002265	2713.63	2641.33	2744.17	2611.89	3714.5	2629.56	2786.83	2425.16	2601.47	2584.91
ENSMUSG00000002266	139.983	140.765	129.122	139.172	111.679	128.959	129.618	108.594	122.181	142.513
ENSMUSG00000002274	38.8913	36.9048	41.0261	34.5583	55.2461	38.3442	38.3362	50.597	38.7066	37.1668
ENSMUSG00000002279	27.9451	23.5927	31.5022	24.7069	17.4097	24.8694	24.6595	23.6986	27.2737	26.7891
ENSMUSG00000002280	20.7257	18.6646	22.8318	22.1721	20.6112	20.9979	18.9173	24.2336	20.3175	20.1859
ENSMUSG00000002289	3.0907	2.76786	3.4799	2.03284	3.36324	5.51649	4.76612	7.39956	4.8211	4.70619
ENSMUSG00000002297	1.93169	1.97704	2.38098	1.87647	2.47297	2.6226	2.59028	1.6999	3.03041	1.93074
ENSMUSG00000002307	16.9988	16.8708	18.4984	15.0118	19.3881	14.1982	14.0911	15.8991	15.5653	17.7387
ENSMUSG00000002308	9.27209	9.4898	10.806	10.6333	14.5905	8.41039	7.77084	9.79942	7.71377	7.72298
ENSMUSG00000002319	74.84	68.9447	82.4204	84.3724	96.4641	70.5125	76.6589	85.1349	81.1791	86.0388
ENSMUSG00000002320	31.1929	26.1602	34.6286	30.5224	29.092	32.6387	29.8193	30.6302	26.8246	26.5477
ENSMUSG00000002325	17.7715	15.5527	13.187	18.7647	15.4808	17.5443	14.1947	16.499	11.4329	17.3767
ENSMUSG00000002326	8.12725	10.7314	12.0752	7.28227	13.0419	10.7762	7.82265	10.7524	8.68074	8.40236
ENSMUSG00000002329	20.6047	23.5927	18.3152	25.3324	32.6432	23.3321	19.997	23.5986	22.8658	22.9276
ENSMUSG00000002332	45.2015	44.1539	45.0555	43.9407	48.2229	42.1424	40.7192	48.8971	42.4257	48.51
ENSMUSG00000002341	241.718	252.271	252.934	232.995	221.825	257.647	251.154	212.787	268.053	287.319
ENSMUSG00000002342	26.6573	21.0884	24.1761	19.7029	14.1948	19.8956	19.3753	20.6988	20.5241	25.2204
ENSMUSG00000002343	15.4857	13.1803	15.0643	13.3495	19.6062	14.4695	11.7267	16.799	15.5873	15.0405
ENSMUSG00000002345	9.65843	7.51276	8.05871	6.41127	8.35864	8.13909	7.14918	9.09946	10.7442	10.3778
ENSMUSG00000002346	39.9215	40.8589	39.5609	40.6569	18.2011	35.9929	37.1964	32.1981	40.7728	38.7356
ENSMUSG00000002365	18.4154	24.2517	15.3848	21.2667	25.0265	20.1669	17.7175	23.5986	20.3864	19.4281
ENSMUSG00000002372	57.8218	61.6837	60.4403	52.8539	70.4796	56.0693	53.049	59.7964	60.6082	57.8017
ENSMUSG00000002379	33.6113	35.8504	37.5463	33.7765	34.7205	37.9824	31.8087	46.5972	35.5384	35.1154
ENSMUSG00000002384	1.28779	0.263606	1.09891	1.25098	0.544053	1.35651	1.03611	1.09993	0.964221	0.965372
ENSMUSG00000002393	15.0324	12.9509	15.5698	13.029	30.4462	13.8799	9.87001	15.4371	11.9756	15.9455
ENSMUSG00000002395	22.9227	20.1658	20.3299	20.9539	53.5645	22.8799	19.0645	34.3979	18.7334	22.4449
ENSMUSG00000002396	12.14	8.92832	13.9178	10.1142	11.6437	16.5965	13.1317	11.2613	12.9564	11.0849
ENSMUSG00000002409	44.5576	40.068	39.9272	32.9946	21.96	39.4294	35.5387	35.3979	41.737	45.2518
ENSMUSG00000002413	289.753	304.28	310.26	299.269	237.603	306.663	330.002	282.66	300.837	295.743
ENSMUSG00000002416	39.664	47.2381	48.7186	37.0884	45.5516	42.2328	42.5842	49.0201	38.8443	36.3451
ENSMUSG00000002428	34.6416	34.4005	35.5316	37.373	43.6232	35.6311	38.647	37.7977	35.0949	39.4596
ENSMUSG00000002455	75.3358	75.2594	74.543	78.0299	123.995	69.7249	74.4965	77.0954	76.9999	76.6264
ENSMUSG00000002458	17.2564	17.7934	18.8647	18.452	13.997	18.7199	19.8934	18.9989	14.0501	18.3421
ENSMUSG00000002459	15.711	17.2662	16.1174	14.5426	19.0913	16.0069	15.0236	17.9989	18.5957	18.9454
ENSMUSG00000002475	63.1017	71.1735	64.4697	75.8407	79.6791	78.1353	76.9832	83.695	71.9033	64.3179
ENSMUSG00000002477	18.1578	22.8019	18.1321	19.8593	35.0172	18.0869	21.1367	20.7988	19.4222	17.3767
ENSMUSG00000002486	12.6203	12.5213	15.2017	13.9172	19.6354	12.2086	10.8792	10.9993	11.5707	11.5845
ENSMUSG00000002489	78.2977	85.4082	90.6605	86.6304	83.7347	90.8865	81.5421	83.595	88.1573	92.7964
ENSMUSG00000002496	121.716	128.4	132.584	121.342	111.589	127.631	127.605	125.132	123.362	127.481
ENSMUSG00000002504	31.5509	24.6471	25.275	25.176	28.4391	24.8694	21.7584	28.2983	28.3756	25.703
ENSMUSG00000002524	92.9785	93.1846	91.2099	86.474	105.744	83.29	83.1998	101.794	88.1573	97.3819
ENSMUSG00000002546	99.2887	86.9898	99.8181	92.8853	121.67	84.8274	86.619	82.7951	96.8353	98.3473
ENSMUSG00000002550	27.8021	28.5814	31.2971	25.9172	42.0479	29.1126	24.9123	30.3042	26.5602	27.2681
ENSMUSG00000002578	34.6416	31.6327	31.8685	35.1838	17.4097	33.1894	28.4931	28.4983	34.0232	35.7188
ENSMUSG00000002580	12.6203	11.5986	12.6375	10.7897	20.9213	12.6608	11.2936	14.0992	14.4633	13.2739
ENSMUSG00000002602	60.3974	56.5434	57.5099	68.8039	78.3931	58.1493	53.1526	70.3958	57.991	59.0084
ENSMUSG00000002603	7.08285	7.77636	4.21251	8.13137	5.68783	7.50605	6.11306	7.49955	6.06082	7.36096
ENSMUSG00000002608	60.5262	63.6607	56.411	57.7015	47.5305	59.5058	53.4634	58.8965	56.0626	57.1983
ENSMUSG00000002617	33.4826	35.9822	38.8283	35.1838	34.6216	36.6259	33.7773	34.4979	37.8801	32.2193
ENSMUSG00000002625	155.951	120.6	144.141	134.324	125.874	119.645	114.49	115.493	124.109	132.497
ENSMUSG00000002633	11.585	11.9941	10.9891	12.3409	9.68761	8.57498	11.6045	9.08546	11.5445	11.1018
ENSMUSG00000002635	6.82529	4.7449	6.22718	6.72402	9.84242	6.60171	5.90584	7.19957	4.95885	5.79223
ENSMUSG00000002658	28.589	25.9651	28.2055	23.6123	47.481	25.8642	27.2498	27.9983	27.5492	27.8751
ENSMUSG00000002660	26.1422	22.4065	26.9234	22.8304	30.2691	30.6572	25.0739	35.1979	26.034	27.7545
ENSMUSG00000002661	5.27994	6.06293	5.31142	5.78578	10.6338	6.96344	4.97334	7.49955	4.68336	5.79223
ENSMUSG00000002668	1.28779	2.50425	1.83152	3.12745	1.73108	2.26086	2.27945	1.89989	1.5152	1.93074
ENSMUSG00000002679	7.34041	8.56718	10.4397	7.81863	8.11134	7.95822	7.97807	9.49943	7.71377	10.7398
ENSMUSG00000002688	13.1355	14.3665	12.0881	12.8225	15.9259	14.1982	13.9875	12.4993	13.4991	13.0325
ENSMUSG00000002699	3.60581	4.7449	2.93044	3.75294	4.7481	3.88868	4.97334	5.39968	4.54561	5.55089
ENSMUSG00000002718	67.2227	69.3283	69.5979	76.6225	66.2261	73.2518	71.9062	77.1954	68.3219	63.7146
ENSMUSG00000002728	23.9272	26.8772	25.2274	21.8922	17.8909	24.2174	21.862	24.8875	25.8962	24.9042
ENSMUSG00000002731	21.8924	22.0111	23.6267	23.4559	28.9832	25.412	23.2089	26.1984	23.6923	24.617
ENSMUSG00000002732	1.03023	1.05442	1.09891	1.7201	1.73108	0.813909	0.932501	1.39992	2.06619	0.724029
ENSMUSG00000002733	40.5654	38.4864	39.3778	43.4716	38.1332	42.7754	39.7867	41.1975	36.6404	35.8394
ENSMUSG00000002741	54.9887	61.5519	56.2278	57.2324	53.8613	54.7128	53.9815	63.2962	56.0626	54.3022
ENSMUSG00000002748	218.667	215.761	203.666	212.823	244.676	208.27	201.835	185.089	200.971	198.263
ENSMUSG00000002763	36.0581	31.8963	36.2642	30.8054	59.104	29.6625	22.5873	34.3979	28.9266	27.1511
ENSMUSG00000002767	13.6506	13.3121	11.3555	10.1642	21.1686	12.1182	10.3611	12.1993	10.8819	11.9465
ENSMUSG00000002768	31.0396	29.6556	33.3869	29.3199	33.3045	28.9091	30.8254	35.4989	37.5399	31.1586
ENSMUSG00000002771	83.199	69.8937	74.8159	69.9642	41.583	67.5282	65.6709	49.851	69.6195	60.4733
ENSMUSG00000002778	51.5116	42.0451	40.6598	47.85	16.1732	46.0311	46.3142	55.6967	46.5581	49.7167
ENSMUSG00000002781	16.8701	11.4668	17.0332	15.6373	11.623	15.7356	11.5008	13.4992	17.0805	13.3945
ENSMUSG00000002797	9.91599	5.93112	6.22718	10.7897	9.24891	8.41039	9.01418	7.09958	5.92307	7.11962
ENSMUSG00000002799	67.3515	62.4745	67.7664	64.4255	69.1937	61.224	57.1934	58.4965	63.3631	59.9738
ENSMUSG00000002803	33.6113	35.0595	49.0849	36.7475	48.3218	40.5146	33.7773	41.9975	37.6046	39.3389
ENSMUSG00000002804	3.34826	1.97704	3.66305	3.12745	3.90729	3.4365	3.41917	4.19975	2.34168	3.74082
ENSMUSG00000002808	94.5238	99.7747	92.492	92.7289	110.542	106.079	101.332	110.093	100.692	102.209
ENSMUSG00000002812	114.356	112.955	105.679	105.239	155.599	114.671	112.522	115.493	109.783	115.121
ENSMUSG00000002814	9.65843	7.90817	9.15762	10.7897	12.1176	7.86779	7.87445	10.3994	9.9177	10.4984
ENSMUSG00000002820	21.7791	17.6207	24.2878	21.2416	17.9271	17.963	16.5954	20.1748	18.4538	19.7491
ENSMUSG00000002825	5.66628	5.00851	5.12827	6.56765	7.22107	5.15476	5.4914	6.19963	5.37209	6.03358
ENSMUSG00000002831	16.0974	10.017	10.4397	13.1353	8.25972	9.40517	10.672	10.5994	9.77996	9.89507
ENSMUSG00000002833	62.8442	64.5834	55.4952	60.9853	104.26	59.1441	60.509	59.2965	56.7513	55.7503
ENSMUSG00000002835	5.96118	5.7466	3.39381	4.06412	5.20461	4.3734	4.47911	5.26669	5.10624	5.12733
ENSMUSG00000002844	52.5419	48.3716	49.6343	48.9446	51.9818	48.4728	47.0395	52.5969	48.0733	47.1826
ENSMUSG00000002845	12.8779	12.3895	10.9891	10.0078	7.66621	12.6608	13.7803	10.5994	12.9481	9.89507
ENSMUSG00000002846	7.9843	9.358	10.6228	9.38235	13.5519	8.13909	10.5683	10.7994	7.57602	8.80902
ENSMUSG00000002870	2.57558	3.55867	2.56413	3.4402	6.5781	3.88868	3.62639	4.19975	3.3059	2.65477
ENSMUSG00000002871	32.066	29.7874	34.0664	32.9946	26.4608	32.6468	30.7725	32.0981	30.3041	30.5299
ENSMUSG00000002881	37.3459	35.5867	34.6158	40.8132	40.804	33.9129	35.9531	34.7979	37.6046	34.7534
ENSMUSG00000002885	13.2642	14.4891	12.5899	13.4355	12.2061	12.2737	11.1859	10.6974	16.2499	13.1423
ENSMUSG00000002897	7.72674	6.98555	7.87556	9.85147	8.50701	7.59648	7.87445	6.09964	5.50983	6.51626
ENSMUSG00000002900	14.4233	17.7934	11.7218	18.6083	24.5813	17.5443	14.6092	16.799	15.152	14.9633
ENSMUSG00000002908	8.49942	5.27211	6.22718	7.81863	7.61675	6.87301	6.52751	8.3995	8.54024	8.32634
ENSMUSG00000002910	5.79506	4.34949	5.31142	5.31667	7.36945	5.42606	5.38778	3.09982	5.64758	7.11962
ENSMUSG00000002930	9.01454	11.9941	10.2565	8.28774	10.2381	11.9373	9.32501	10.2994	8.81573	10.6191
ENSMUSG00000002944	1.41657	3.03146	2.93044	3.90931	3.80837	4.61215	2.69389	3.99976	3.71914	3.25813
ENSMUSG00000002948	144.84	126.504	133.091	134.873	90.4607	126.27	129.458	121.861	135.68	130.842
ENSMUSG00000002949	48.936	45.7356	43.0408	44.2534	50.3002	43.9511	41.7553	38.3977	43.8032	39.8216
ENSMUSG00000002957	204.877	216.677	242.126	217.51	304.716	225.361	217.996	227.786	231.275	226.251
ENSMUSG00000002963	11.075	12.7849	9.89023	11.7279	15.0357	9.94778	9.84307	11.3993	11.8461	9.05037
ENSMUSG00000002968	76.6235	64.847	72.3452	63.3309	52.7732	63.4849	56.3645	67.596	65.4293	66.9727
ENSMUSG00000002980	37.6035	36.9048	31.1359	37.6858	49.5583	37.3494	31.8087	39.1977	34.2987	35.4774
ENSMUSG00000002981	184.54	181.756	188.281	163.253	131.76	180.055	164.017	181.289	161.025	166.165
ENSMUSG00000002983	3.60581	3.16327	2.93044	3.12745	4.59972	2.98433	2.90111	1.99988	2.20393	3.49947
ENSMUSG00000002984	46.2304	46.79	48.1691	41.5951	49.7047	43.6798	42.4806	43.6974	42.0125	43.4393
ENSMUSG00000002985	982.198	859.881	861.183	909.619	1159.82	963.397	922.14	1252.53	912.291	930.257
ENSMUSG00000002996	32.1935	35.4629	37.2972	41.334	35.1216	35.264	35.3501	34.7309	38.7562	31.8718
ENSMUSG00000002997	59.6247	70.3827	70.3305	67.8657	90.0655	62.4901	67.3473	65.9961	68.0464	70.8342
ENSMUSG00000003031	48.5497	52.3257	47.6196	51.2902	47.4316	49.3771	51.2876	43.7974	55.9248	47.7859
ENSMUSG00000003032	6.05262	3.69048	4.39566	5.62941	2.17621	3.07477	3.41917	5.59967	4.27012	4.46485
ENSMUSG00000003033	68.5105	64.5834	63.7371	65.5201	55.1967	65.0223	62.1667	76.2955	63.0876	66.128
ENSMUSG00000003037	42.6259	35.9822	33.1506	37.0603	42.3372	40.2433	38.1289	39.3977	33.059	44.5278
ENSMUSG00000003038	32.1858	29.972	25.8996	26.9602	40.2441	26.1979	25.162	29.1193	25.2722	25.8141
ENSMUSG00000003039	58.0794	64.7152	65.7517	53.323	67.611	88.1735	78.0193	76.3954	84.7137	78.7985
ENSMUSG00000003062	26.2709	23.3291	22.8941	25.0196	33.5829	21.5234	25.2811	25.5985	26.1717	20.7555
ENSMUSG00000003068	59.9917	55.713	51.3102	55.8031	59.3226	57.292	54.9015	60.4184	59.7734	58.3387
ENSMUSG00000003070	6.31017	7.90817	6.77664	6.2549	3.61054	6.60171	7.66723	7.59955	6.06082	7.60231
ENSMUSG00000003072	102.508	98.3249	101.466	90.0706	115.043	99.6586	92.9393	106.094	92.0142	84.9528
ENSMUSG00000003099	75.0782	67.2194	69.5979	73.3387	111.927	74.2466	65.5859	76.3954	70.9391	69.6275
ENSMUSG00000003119	124.658	118.886	121.064	115.872	77.0083	118.017	124.437	101.394	109.783	118.258
ENSMUSG00000003123	17.8514	14.1385	13.8903	17.3183	14.634	16.0304	14.4393	18.0139	19.0379	13.5128
ENSMUSG00000003131	282.67	295.765	290.663	299.766	277.517	277.814	297.261	281.683	295.052	283.94
ENSMUSG00000003134	20.9292	23.8089	23.3703	26.4739	28.8264	20.9853	27.5305	24.5845	23.8741	23.7216
ENSMUSG00000003135	28.2026	29.2602	34.2495	30.4926	27.1037	29.9338	30.4617	29.6982	29.8908	26.5477
ENSMUSG00000003153	88.6	91.3393	109.708	91.3216	68.5507	97.6691	100.917	92.2945	96.1466	89.659
ENSMUSG00000003154	65.6657	59.4365	64.4697	71.3028	29.9214	66.2884	65.0606	55.4897	60.1936	61.6632
ENSMUSG00000003161	51.1253	59.0476	52.3816	58.0142	43.6726	54.8936	59.7837	62.3963	56.3381	51.5267
ENSMUSG00000003166	150.738	147.74	157.04	144.097	118.437	150.646	135.701	162.807	155.559	156.895
ENSMUSG00000003184	13.2642	11.8622	12.6375	13.7608	16.9646	11.9373	8.91057	12.6992	10.1932	11.7051
ENSMUSG00000003190	1.1281	1.31803	0.915762	1.87647	1.51197	1.80869	1.3915	0.899946	1.37746	1.20672
ENSMUSG00000003198	5.02238	4.69877	4.39566	4.61612	6.6973	4.34085	4.73814	4.49973	3.99463	4.34418
ENSMUSG00000003199	49.7087	44.9447	55.1289	42.8461	64.8907	47.0259	44.242	49.797	47.5223	44.6485
ENSMUSG00000003200	22.9227	24.3835	24.5424	23.7686	21.3665	24.146	21.2403	25.7985	20.1109	23.531
ENSMUSG00000003208	7.34041	7.61952	6.77664	3.28382	8.55647	5.87823	5.4914	4.29974	6.06082	3.86149
ENSMUSG00000003226	282.541	291.943	286.267	285.067	339.094	287.4	308.347	270.784	292.572	284.423
ENSMUSG00000003228	19.9595	24.2385	19.7805	22.674	21.1933	19.1232	21.6734	19.6958	22.5449	22.2048
ENSMUSG00000003233	82.2898	74.3368	74.1767	75.3716	45.9478	72.0762	73.1495	57.3966	72.0411	75.9024
ENSMUSG00000003234	69.0256	63.6607	63.3707	65.2073	101.095	65.384	61.027	71.3957	72.4543	64.6799
ENSMUSG00000003235	38.2474	32.1599	34.799	33.7765	72.7053	36.1737	34.0881	40.4976	32.9213	31.978
ENSMUSG00000003269	35.5327	39.0123	35.7111	32.3691	53.1352	34.8172	34.086	34.4949	33.1967	33.788
ENSMUSG00000003271	4.76483	4.7449	5.49457	4.07194	3.12484	4.79302	3.73	5.69966	4.13238	4.70619
ENSMUSG00000003273	47.3907	45.6038	42.1251	38.9368	29.3789	42.685	44.4492	43.0974	44.4919	43.9244
ENSMUSG00000003279	209.91	221.692	213.739	210.79	185.522	215.595	224.526	211.287	215.848	221.07
ENSMUSG00000003282	7.59797	7.51276	4.57881	6.2549	4.10513	8.13909	9.32501	6.99958	9.09123	6.63693
ENSMUSG00000003283	1.28779	1.05442	1.28207	1.7201	2.32459	0.904343	1.55417	1.99988	1.10197	0.603358
ENSMUSG00000003299	26.0134	26.6242	23.6267	22.9868	21.1686	27.3112	22.7945	30.4982	23.9678	25.8237
ENSMUSG00000003308	66.5453	64.557	67.7225	56.5349	72.1667	63.9787	56.2526	59.4745	63.7405	60.6845
ENSMUSG00000003316	360.968	372.475	382.605	367.632	424.906	375.935	398.074	352.479	375.22	402.319
ENSMUSG00000003344	71.2148	65.2424	68.1327	55.3559	62.8134	63.1232	61.5451	61.4963	65.567	64.5593
ENSMUSG00000003345	102.122	103.597	111.906	99.6093	114.894	106.713	101.332	115.693	98.626	90.383
ENSMUSG00000003346	37.9898	38.091	41.2093	35.3402	38.2816	40.7859	39.7867	44.1974	38.1556	37.2875
ENSMUSG00000003348	17.514	14.7619	16.6669	14.8554	12.4638	17.9964	14.7128	15.5991	18.8712	16.7733
ENSMUSG00000003352	87.5698	80.6633	79.305	72.4005	89.7688	84.1944	74.4965	84.595	88.2951	95.5719
ENSMUSG00000003354	11.8477	8.96259	9.89023	8.44412	13.3046	8.59126	9.84307	7.09958	9.36672	8.44701
ENSMUSG00000003355	2.18924	2.10884	2.38098	2.65833	2.57189	2.07999	2.27945	1.39992	0.550983	1.6894
ENSMUSG00000003360	50.0951	54.3027	54.3963	48.6319	87.9883	47.6589	52.3237	51.5969	49.5885	50.32
ENSMUSG00000003363	392.776	359.69	382.422	358.562	243.736	366.802	329.795	396.576	379.765	390.252
ENSMUSG00000003378	166.64	157.109	168.683	160.438	136.261	162.601	144.745	160.49	157.306	185.231
ENSMUSG00000003380	39.664	43.4949	44.8724	40.9696	69.7377	50.2815	35.1242	56.8966	42.288	38.8562
ENSMUSG00000003382	47.2619	50.8759	42.4914	45.5044	48.1176	46.6641	43.5167	37.5978	47.7978	47.9066
ENSMUSG00000003402	53.057	58.5204	64.836	61.9235	94.962	53.718	54.7067	60.0964	62.5366	55.8709
ENSMUSG00000003410	264.476	231.577	244.305	230.002	127.548	222.548	230.608	210.787	268.604	238.009
ENSMUSG00000003411	63.3593	65.6378	75.4588	57.7015	66.424	55.4362	60.1981	54.4968	52.7567	41.873
ENSMUSG00000003418	22.9227	27.0196	27.8392	22.5176	20.9213	23.7842	31.3942	21.5987	28.1002	19.1868
ENSMUSG00000003420	9.78721	8.96259	7.87556	11.2588	9.34782	7.68692	6.11306	12.9992	9.09123	8.80902
ENSMUSG00000003421	36.5733	27.1514	33.7001	36.5912	39.4191	35.812	34.6062	34.298	31.1306	36.2015
ENSMUSG00000003423	6.36555	5.79932	7.14295	5.31667	12.7605	5.54001	6.73473	6.59961	3.99463	5.30955
ENSMUSG00000003429	107.914	119.148	122.346	114.707	139.83	137.46	117.923	178.189	125.378	125.421
ENSMUSG00000003435	132.635	131.012	134.983	132.291	164.42	137.731	118.531	123.993	130.032	132.618
ENSMUSG00000003436	1.41657	1.84524	2.74729	2.65833	1.38486	1.44695	2.69389	1.6999	0.964221	1.6894
ENSMUSG00000003437	60.5262	50.7441	51.4658	54.574	77.0577	53.5371	56.0537	53.4968	54.6851	51.5267
ENSMUSG00000003438	13.1355	12.9167	13.9196	12.9789	18.6956	14.0173	16.1634	17.7989	13.7746	12.3085
ENSMUSG00000003444	14.2945	11.5986	8.97447	10.1642	19.5365	11.7565	13.3659	16.099	11.0197	11.8258
ENSMUSG00000003452	241.461	243.703	248.721	247.538	191.902	246.343	264.312	225.387	242.433	252.686
ENSMUSG00000003458	51.9302	53.6437	49.5665	55.617	43.7478	54.1367	51.184	57.0966	51.9756	50.6084
ENSMUSG00000003464	45.459	46.79	48.9017	40.6569	50.6464	51.0954	50.2515	59.3965	48.4865	54.5435
ENSMUSG00000003469	190.851	168.18	179.673	173.417	98.4736	179.06	163.913	175.89	177.417	192.592
ENSMUSG00000003476	6.05262	6.32653	3.8462	5.16029	4.9954	4.97389	4.97334	5.89965	4.40787	5.79223
ENSMUSG00000003500	30.1343	24.7789	27.8392	24.5505	26.5102	22.3373	20.8259	23.7986	27.9624	32.4606
ENSMUSG00000003518	104.063	101.752	106.23	95.6046	88.333	96.8633	95.7368	101.994	111.987	115.362
ENSMUSG00000003526	13.9081	13.5757	13.187	16.8882	24.2351	15.6451	11.8117	16.199	13.6368	17.7387
ENSMUSG00000003527	27.0436	26.3606	27.1066	25.9578	26.164	25.8642	24.245	25.2985	27.4114	26.9098
ENSMUSG00000003528	43.9137	41.2543	43.7734	40.1877	34.9678	38.9772	38.1289	47.5972	42.1502	45.1312
ENSMUSG00000003531	21.8924	21.4839	22.3446	22.5176	30.5164	20.0764	19.2717	27.8983	23.0036	21.3589
ENSMUSG00000003534	77.0099	76.7092	76.7409	73.3387	78.5415	68.8205	66.622	70.2958	74.3828	75.299
ENSMUSG00000003541	4.76483	6.85374	5.67773	7.975	4.20405	5.7878	7.25279	7.29956	7.57602	5.67156
ENSMUSG00000003545	5.92384	4.6131	3.11359	3.12745	3.70945	6.23997	4.76612	6.09964	5.0966	6.75761
ENSMUSG00000003546	16.7413	15.8163	18.6816	15.95	25.2737	17.1825	19.3753	16.099	17.0805	16.17
ENSMUSG00000003549	7.85552	7.11735	10.0734	6.09853	6.67702	7.77735	6.00945	7.89953	7.02504	8.20566
ENSMUSG00000003559	22.15	26.8878	22.8941	25.0196	29.6262	24.779	21.3439	28.3983	21.0751	26.4271
ENSMUSG00000003573	7.55547	6.33444	7.01291	3.60282	7.39764	5.71545	5.87994	7.29956	4.76187	6.9543
ENSMUSG00000003575	158.785	157.768	176.925	148.71	81.5091	184.034	161.219	155.291	183.202	194.523
ENSMUSG00000003581	15.5823	18.1888	12.0881	17.9828	33.6324	13.6556	10.0503	16.299	14.6011	11.8258
ENSMUSG00000003585	28.3314	22.6701	26.1908	25.9578	35.1656	26.226	26.0064	27.6983	25.0697	23.2896
ENSMUSG00000003604	6.93733	7.00005	5.95978	5.9875	10.7	8.90416	8.94994	8.3755	7.54021	6.78295
ENSMUSG00000003617	28.9753	28.3376	15.9343	34.5583	19.6354	16.9112	14.8164	20.7988	13.0859	16.4113
ENSMUSG00000003623	21.1198	20.5612	24.3593	20.9539	24.4329	21.8851	20.2042	23.0986	21.6261	20.8762
ENSMUSG00000003644	17.514	18.5842	21.612	17.9828	19.9816	19.0816	19.2717	17.6989	19.6977	19.5488
ENSMUSG00000003657	143.074	152.496	152.749	148.867	295.569	146.142	155.313	176.989	175.213	137.324
ENSMUSG00000003660	187.889	175.693	184.801	186.396	274.648	192.173	181.631	186.689	182.1	184.989
ENSMUSG00000003662	23.8241	25.8333	26.374	23.7686	39.4191	26.226	26.4209	28.1983	23.9678	21.9622
ENSMUSG00000003665	27.5587	19.9022	25.0919	23.4559	14.1948	21.7042	21.2403	19.2988	20.3864	16.17
ENSMUSG00000003680	16.6125	13.4439	14.2859	10.7819	12.0453	8.85985	9.63585	11.9993	11.8461	12.1878
ENSMUSG00000003721	31.4221	37.6956	36.4473	39.2495	44.0683	39.5198	35.435	39.0977	42.0125	37.1668
ENSMUSG00000003731	148.869	144.588	149.636	144.957	113.707	148.674	147.646	140.092	134.578	146.375
ENSMUSG00000003746	30.3919	37.1684	38.462	33.151	28.0929	34.2746	36.782	30.5982	30.4418	28.1165
ENSMUSG00000003752	9.86061	9.41863	8.98546	8.61925	16.6446	10.8413	9.32087	10.5824	8.7813	6.23872
ENSMUSG00000003762	41.0136	35.7133	39.7441	31.9	41.1388	30.7477	32.1982	35.5979	32.7064	38.0839
ENSMUSG00000003778	102.508	102.411	105.862	112.119	130.375	99.2969	105.165	92.6945	97.1108	99.554
ENSMUSG00000003808	20.3471	21.8793	26.1908	22.0485	27.0543	24.5077	22.8981	22.3987	23.6923	21.7209
ENSMUSG00000003809	15.1959	16.3435	16.3006	13.9172	20.3773	16.1877	13.2622	17.9989	14.4633	13.2739
ENSMUSG00000003810	193.426	188.61	200.735	180.61	204.96	195.7	188.78	182.689	198.905	199.349
ENSMUSG00000003812	11.0789	14.1424	12.6485	12.305	6.6602	13.5299	12.5494	9.73542	14.9799	10.1497
ENSMUSG00000003813	38.7998	39.8427	43.213	40.1877	50.5485	40.841	37.7104	47.2732	38.1721	41.721
ENSMUSG00000003814	243.006	254.248	240.113	247.225	377.177	244.444	265.038	290.183	253.039	247.256
ENSMUSG00000003824	1.54535	0.922619	1.09891	0.938235	2.12675	1.62782	1.13972	1.89989	1.5152	1.08604
ENSMUSG00000003847	320.66	343.214	323.264	336.201	189.726	329.543	365.126	292.583	337.753	361.532
ENSMUSG00000003848	18.5442	17.398	20.3299	19.5466	24.1856	18.8103	18.0284	18.7989	19.0089	16.17
ENSMUSG00000003849	3.47703	5.79932	5.67773	5.62941	4.00621	3.1652	2.90111	5.29968	2.61717	3.74082
ENSMUSG00000003863	114.227	102.147	132.419	115.247	176.768	108.792	102.679	101.794	107.855	122.964
ENSMUSG00000003865	19.9556	17.6866	22.057	22.674	18.3203	18.9351	19.454	19.9298	22.0256	16.7733
ENSMUSG00000003868	19.4508	21.7224	20.2512	20.7975	41.1299	22.8455	18.4677	25.6675	21.5021	20.9968
ENSMUSG00000003872	15.1624	13.4228	14.2786	12.7319	28.9451	14.8728	14.8765	18.5369	18.8354	12.4871
ENSMUSG00000003873	13.2642	14.1029	10.6228	10.9461	19.4375	10.5808	11.8117	14.6991	12.6726	12.9119
ENSMUSG00000003882	0.901454	1.05442	1.28207	1.09461	1.48378	1.35651	0.932501	0.99994	0.275492	1.08604
ENSMUSG00000003923	24.3392	29.6556	25.275	24.5505	41.0018	29.3007	27.2498	30.3982	28.5134	26.7891
ENSMUSG00000003929	37.9898	41.7815	39.0115	39.5623	32.7916	45.5789	51.9092	40.4976	52.4812	47.0619
ENSMUSG00000003934	160.845	142.742	143.958	134.011	73.0021	135.651	136.56	136.692	147.664	143.116
ENSMUSG00000003948	72.4859	79.7631	86.9516	77.3872	64.8754	91.1831	86.7185	93.0415	79.4656	80.0016
ENSMUSG00000003949	139.468	150.782	123.811	168.882	102.331	143.067	149.718	132.492	136.231	135.876
ENSMUSG00000003955	12.8779	11.0714	8.42501	10.7897	16.0248	12.8417	10.4533	14.4991	10.4687	9.53305
ENSMUSG00000003970	159.686	160.009	170.969	158.405	270.345	176.514	142.776	235.086	159.096	156.99
ENSMUSG00000003974	47.0044	43.2313	47.2533	44.5662	38.2321	47.0259	50.0442	48.1971	52.7567	40.787
ENSMUSG00000003992	86.2343	78.6243	74.2848	81.7219	62.946	97.8201	93.1848	92.4205	91.2552	96.7086
ENSMUSG00000004018	6.86392	6.27249	6.34623	5.84833	6.30855	5.33291	5.13705	8.65548	9.00582	5.89722
ENSMUSG00000004031	76.366	74.7322	82.0523	75.8407	93.7255	74.337	81.6457	83.095	75.0715	91.2277
ENSMUSG00000004032	76.3467	86.6867	83.8564	86.9228	109.64	93.5878	84.2359	108.684	82.6475	87.1249
ENSMUSG00000004035	30.3919	28.8648	25.6413	29.7108	36.8967	30.8381	31.4978	33.198	26.8604	33.5467
ENSMUSG00000004040	92.2058	100.697	84.4333	93.9799	106.882	106.713	89.6237	99.4941	83.3362	111.138
ENSMUSG00000004043	7.98817	6.51633	8.75286	7.73731	9.03623	6.67586	7.5574	8.29851	7.52919	8.69076
ENSMUSG00000004044	39.4064	41.6497	26.1908	45.348	70.1829	34.6363	28.9075	31.0981	27.5492	30.2886
ENSMUSG00000004054	20.4424	20.9566	23.2402	17.5137	27.1037	24.6506	23.5198	25.1585	19.8354	23.9714
ENSMUSG00000004056	52.1208	50.201	43.5903	49.3981	50.4886	47.5612	45.1745	54.2968	50.1326	50.9234
ENSMUSG00000004069	56.0189	49.1624	59.7077	52.6975	62.8134	53.5371	57.5042	58.5965	52.3434	53.2161
ENSMUSG00000004070	48.806	53.3775	53.6454	52.4489	86.4323	55.5529	49.778	53.4198	50.4384	47.8632
ENSMUSG00000004071	214.203	202.935	208.633	203.434	132.095	205.079	191.958	211.264	200.259	197.945
ENSMUSG00000004085	30.7782	26.4924	28.0223	29.5544	27.994	27.492	29.1148	27.1984	31.6815	23.7723
ENSMUSG00000004096	30.907	31.5009	31.5022	34.402	40.4083	25.5929	28.3895	29.6982	33.4722	29.9265
ENSMUSG00000004098	6.69651	3.69048	4.02935	6.41127	4.94594	3.4365	4.35167	5.69966	5.23434	5.55089
ENSMUSG00000004099	83.7064	78.9499	83.3344	76.9353	114.202	74.9701	76.7759	78.3953	83.474	91.107
ENSMUSG00000004100	15.8398	14.7619	10.9891	15.7936	16.6678	15.9164	14.402	18.2989	12.5349	15.808
ENSMUSG00000004105	27.5587	25.9651	21.612	28.1471	25.2737	28.1251	24.4523	24.3985	23.83	21.7209
ENSMUSG00000004110	695.407	628.172	663.012	661.143	553.549	640.275	654.409	518.369	644.513	671.658
ENSMUSG00000004113	317.827	292.602	337.55	290.853	354.426	279.08	252.604	262.384	270.533	352.361
ENSMUSG00000004127	7.72674	7.64456	8.42501	8.75686	9.39728	7.86779	7.87445	5.89965	8.54024	7.48164
ENSMUSG00000004151	44.0437	43.8903	42.8925	48.5631	30.1203	47.8949	54.9036	47.0892	47.408	43.8991
ENSMUSG00000004187	236.825	217.823	236.267	213.292	215.827	199.74	214.823	188.489	209.787	192.425
ENSMUSG00000004207	1019.16	993.661	998.364	983.583	1342.38	986.277	951.048	1078.84	1005.54	1052.62
ENSMUSG00000004221	52.2843	53.7755	54.5794	54.1049	53.7129	48.2919	48.2828	46.2972	46.4204	52.0094
ENSMUSG00000004233	11.9765	13.1803	14.1027	12.1971	13.997	11.7565	16.267	14.1992	10.1932	13.6359
ENSMUSG00000004263	394.322	340.051	356.232	333.109	231.223	307.205	324.51	281.883	340.094	321.228
ENSMUSG00000004264	44.9439	42.9677	39.1946	43.3152	46.5907	44.2224	36.9892	48.0861	37.4669	39.3389
ENSMUSG00000004266	1.80291	3.69048	2.17219	2.03284	3.51162	1.98956	2.07222	2.99982	3.16815	2.27345
ENSMUSG00000004267	714.209	704.618	688.47	651.917	600.734	668.4	653.165	712.558	711.32	702.55
ENSMUSG00000004268	21.7006	21.2796	20.3904	22.6631	22.1687	21.1083	19.9555	25.9475	17.9276	18.3167
ENSMUSG00000004270	22.2131	17.7341	22.6505	17.681	12.4529	22.4811	22.5251	20.4498	21.3299	23.677
ENSMUSG00000004285	38.2474	33.2143	37.5463	39.0931	25.521	39.0676	35.1242	42.2975	39.1198	37.6495
ENSMUSG00000004317	90.4029	95.557	90.111	92.2598	66.4734	87.7213	99.156	85.8949	93.3917	89.1763
ENSMUSG00000004319	261.55	293.788	301.652	283.191	272.686	288.938	303.892	276.184	308.413	288.284
ENSMUSG00000004328	9.40087	5.79932	3.4799	8.13137	2.86864	6.0591	7.25279	4.19975	5.92307	5.18888
ENSMUSG00000004347	36.3157	45.8674	36.9968	38.9368	42.0405	43.5893	46.6251	43.7974	37.8801	50.32
ENSMUSG00000004356	42.2395	44.6811	39.7441	43.6279	57.2245	48.1111	40.9264	39.6976	45.8694	44.5278
ENSMUSG00000004360	113.506	118.86	119.179	118.745	86.4367	118.469	132.517	113.465	115.953	132.864
ENSMUSG00000004364	172.178	200.077	177.841	185.301	173.306	178.789	185.05	176.589	183.615	177.508
ENSMUSG00000004366	95.6829	101.225	89.9279	95.7	131.809	110.601	94.7007	121.993	103.998	105.588
ENSMUSG00000004383	99.4174	99.5111	106.228	96.6382	125.726	106.713	106.098	111.493	108.13	111.621
ENSMUSG00000004393	22.2788	20.9566	22.7109	20.9539	29.3294	23.0608	20.4114	23.7986	25.2075	24.0136
ENSMUSG00000004394	53.9584	46.6582	53.1142	51.4466	64.9402	57.0641	53.3598	59.7964	48.0733	50.682
ENSMUSG00000004415	7.46919	6.59014	7.87556	7.03676	4.94594	6.14953	7.14918	4.89971	6.33631	7.84365
ENSMUSG00000004446	9.91599	7.51276	7.50925	10.9461	9.39728	7.14431	8.18529	9.49943	9.9177	7.84365
ENSMUSG00000004451	15.9686	16.739	17.3995	14.5426	22.7513	14.7408	15.4381	16.499	16.3918	15.9286
ENSMUSG00000004455	92.1646	88.093	81.7226	88.241	96.7431	98.8492	114.8	102.415	111.193	115.07
ENSMUSG00000004460	25.1119	33.6097	28.7549	28.1471	32.841	27.4016	25.3848	29.5982	26.4472	26.7891
ENSMUSG00000004462	17.514	17.9252	16.3006	17.5137	14.7884	21.7042	20.3078	17.399	18.3202	18.8248
ENSMUSG00000004473	2.96192	3.82228	3.8462	3.12745	2.42351	4.70259	3.52278	4.09976	3.71914	3.86149
ENSMUSG00000004500	20.2183	16.8708	25.4582	19.3902	16.7667	18.3582	19.3753	20.1988	19.5599	17.4974
ENSMUSG00000004508	65.9349	62.0791	66.6675	68.0221	56.1859	69.6344	67.1401	56.1967	66.2558	76.3851
ENSMUSG00000004530	143.202	131.077	135.641	145.422	140.216	141.333	140.238	150.126	150.005	136.117
ENSMUSG00000004535	160.588	172.003	155.496	173.574	233.696	165.404	180.076	160.79	173.56	165.079
ENSMUSG00000004558	841.442	811.51	758.984	774.044	1015.25	797.269	839.044	952.843	851.132	750.215
ENSMUSG00000004561	15.5823	14.6301	20.5131	13.7608	14.9367	14.2886	13.2622	17.7989	12.8104	15.0839
ENSMUSG00000004562	67.7571	54.1709	56.9604	53.3778	72.0173	54.5428	50.8887	53.0168	57.8753	58.0671
ENSMUSG00000004565	101.478	88.0443	96.5213	87.0995	90.0161	87.45	91.3851	91.8945	91.1878	83.8667
ENSMUSG00000004567	64.132	62.8699	76.3746	68.1784	52.9215	69.9057	65.4823	65.7961	58.6797	65.6453
ENSMUSG00000004568	70.1846	67.8784	73.4441	70.3676	92.1923	71.0814	68.9015	64.4962	73.143	73.127
ENSMUSG00000004591	55.7613	52.3257	47.8028	60.5162	53.1194	54.5319	55.6392	45.8973	60.3327	52.8541
ENSMUSG00000004609	8.88576	12.3895	9.34078	9.22598	4.7481	10.3095	11.0864	9.09946	9.22897	10.9811
ENSMUSG00000004610	17.3491	14.7	14.8353	15.4246	33.4336	16.3062	13.5731	23.9076	15.8311	17.4853
ENSMUSG00000004626	28.3314	27.9422	26.9234	24.8632	19.5859	24.4173	25.9028	20.6988	24.7943	30.7712
ENSMUSG00000004631	43.6561	47.9762	45.4218	45.9735	47.5305	49.8293	47.6612	43.3974	45.5939	50.1994
ENSMUSG00000004633	46.5858	44.9065	47.5207	45.1479	35.9763	47.4156	49.4744	48.4501	46.3763	39.783
ENSMUSG00000004637	32.1948	34.7959	28.3886	37.6858	37.2429	33.2798	31.6014	29.6982	31.957	33.1847
ENSMUSG00000004642	22.5363	22.8019	23.8098	20.7975	30.2677	23.3321	23.727	28.2983	21.9016	22.5656
ENSMUSG00000004661	10.8174	12.2577	10.2565	9.22598	7.01532	9.85734	12.6002	10.2994	9.50446	12.4219
ENSMUSG00000004665	4.8936	6.19473	3.8462	8.60049	4.05567	4.61215	3.00473	6.39962	4.13238	3.49947
ENSMUSG00000004667	29.4904	30.9737	27.4729	26.427	48.2229	29.3007	25.9028	35.5979	29.6154	25.9444
ENSMUSG00000004668	0.772674	0.395408	1.28207	1.25098	1.08811	0.723475	1.13972	0.49997	2.06619	1.32739
ENSMUSG00000004677	72.2451	74.7322	75.2757	69.1167	75.3266	82.7474	79.3662	68.0959	79.2039	85.0734
ENSMUSG00000004698	79.7142	87.9125	80.2208	82.5647	83.0918	76.3266	81.5421	73.6956	81.5455	84.9528
ENSMUSG00000004730	3.86337	3.03146	3.11359	3.75294	3.70945	2.17042	3.41917	3.3998	2.89266	4.2235
ENSMUSG00000004748	27.4299	33.4779	30.037	27.0524	34.671	34.2746	30.8762	31.7981	31.4061	27.1511
ENSMUSG00000004768	48.0346	42.0451	47.6196	47.0681	54.0097	47.3876	53.2562	48.9971	51.6547	43.0797
ENSMUSG00000004771	118.348	133.78	130.221	115.247	147.488	133.843	134.28	126.992	129.757	123.206
ENSMUSG00000004788	21.3773	21.0884	19.231	22.0485	37.787	21.5234	20.4114	24.3985	18.8712	18.9454
ENSMUSG00000004789	99.0311	99.3793	98.1697	90.6961	116.427	100.653	107.756	100.394	103.034	97.7439
ENSMUSG00000004791	4.76483	2.89966	2.74729	3.90931	5.09432	3.07477	2.69389	5.39968	3.58139	3.3788
ENSMUSG00000004798	122.34	126.662	113.738	124.942	105.052	123.805	123.712	124.193	127.415	133.945
ENSMUSG00000004815	60.494	65.1897	63.8946	65.0385	74.8004	62.1953	62.2569	59.0555	62.6523	57.6098
ENSMUSG00000004837	2.31802	2.37245	1.64837	3.75294	2.37405	2.35129	2.07222	3.69978	3.58139	2.29276
ENSMUSG00000004843	33.9977	29.1284	30.7696	31.4309	35.3635	30.2051	31.4978	33.398	32.508	33.3053
ENSMUSG00000004846	33.6513	31.6129	31.0498	34.66	28.9372	30.858	26.4478	32.3351	32.7835	31.8899
ENSMUSG00000004849	49.0648	46.6582	52.5648	44.5662	54.9988	49.9197	44.7601	62.1963	53.0322	50.9234
ENSMUSG00000004865	82.4186	80.7951	89.7447	77.0917	81.0145	82.9283	86.1009	76.0955	81.9588	79.4019
ENSMUSG00000004880	18.9614	15.3366	14.7108	17.0759	18.297	14.8502	19.2406	15.6541	17.5888	16.2569
ENSMUSG00000004885	2.70436	2.76786	1.09891	3.90931	1.3354	0.63304	0.518056	1.99988	1.10197	1.32739
ENSMUSG00000004891	16.7413	18.3206	11.3555	21.1103	26.2135	11.2139	11.7081	12.6992	13.7746	15.2046
ENSMUSG00000004892	199.736	186.237	187.914	166.85	212.082	193.62	166.089	186.389	187.334	211.779
ENSMUSG00000004894	17.6427	16.4753	18.3152	16.2627	17.0635	14.5599	21.2403	15.8991	21.2129	16.17
ENSMUSG00000004895	48.4209	38.4864	51.4658	40.1877	54.4548	43.4989	39.9939	48.5971	46.1449	43.2004
ENSMUSG00000004896	40.0207	28.4061	39.6342	37.9829	27.5884	33.6081	33.225	29.6672	30.4308	30.3465
ENSMUSG00000004897	77.3962	75.2594	74.1767	75.0588	172.712	69.9962	68.0726	73.8956	74.1073	79.7639
ENSMUSG00000004902	74.8206	72.7551	77.2903	63.3309	61.0329	75.8744	67.2437	82.8951	72.5921	75.9024
ENSMUSG00000004929	30.1343	34.2687	32.2348	30.4926	56.4826	32.1946	29.7364	35.9979	31.5438	37.5288
ENSMUSG00000004931	10.9462	12.5213	8.24186	11.2588	9.84242	11.666	10.1539	12.1993	10.0554	10.0157
ENSMUSG00000004933	74.1767	73.8096	79.8545	76.3098	134.53	67.7353	66.3112	71.0958	68.5974	66.0073
ENSMUSG00000004934	14.0369	16.0799	15.568	12.9789	17.1624	13.4747	12.0189	15.2991	14.1878	13.1532
ENSMUSG00000004936	142.687	149.86	143.958	138.702	203.674	145.961	142.465	161.59	145.46	160.614
ENSMUSG00000004937	125.946	125.344	116.302	107.428	106.684	124.89	115.941	128.892	110.61	112.949
ENSMUSG00000004945	20.0895	20.2976	19.7805	18.452	27.5983	21.3425	21.862	24.0986	21.3506	17.256
ENSMUSG00000004947	10.5599	11.5986	12.4544	8.91323	8.90269	9.85734	7.97807	9.89941	13.0859	9.29171
ENSMUSG00000004951	5.52333	4.6131	2.01468	7.98595	4.20553	4.15998	5.26034	5.48467	3.3059	5.55089
ENSMUSG00000004952	19.1881	17.6616	18.4984	19.8593	18.3989	16.9112	17.6139	14.3991	15.2898	20.9968
ENSMUSG00000004961	146.808	125.344	129.306	130.415	126.715	142.796	130.861	166.09	131.547	149.753
ENSMUSG00000004980	248.672	239.749	229.49	237.999	247.792	212.702	236.855	193.488	245.739	226.018
ENSMUSG00000004988	2.06047	1.44983	2.56413	2.03284	1.87946	2.44173	2.48667	1.29992	1.65295	1.44806
ENSMUSG00000004994	7.72674	10.4124	9.89023	8.44412	13.2551	9.94778	8.70334	9.9994	10.3309	8.08499
ENSMUSG00000004996	9.52965	10.2806	12.6375	8.75686	12.4143	8.50083	7.66723	9.69942	8.54024	7.96432
ENSMUSG00000005034	803.581	887.296	841.952	870.526	748.469	885.081	918.825	860.549	865.87	895.383
ENSMUSG00000005043	21.0193	17.3492	14.3427	16.1158	17.0828	10.9172	12.0541	14.0452	10.7456	10.642
ENSMUSG00000005045	415.184	402.526	447.625	399.845	464.424	386.607	384.501	343.08	424.533	394.234
ENSMUSG00000005054	4.76483	4.34949	2.74729	3.59657	5.98459	3.88868	3.41917	8.3995	7.30053	10.8604
ENSMUSG00000005057	15.4535	19.6386	18.8647	18.6083	15.7775	16.9112	15.4381	19.3988	18.1825	14.8426
ENSMUSG00000005069	31.8084	30.8418	33.1506	31.7436	41.1008	31.8329	30.2545	33.598	29.3399	29.2025
ENSMUSG00000005078	43.5273	39.8044	40.1104	39.875	33.2367	41.3285	40.9264	46.0973	41.737	38.3735
ENSMUSG00000005087	26.786	25.5697	19.9636	27.6779	19.6354	27.4016	22.7945	26.3984	21.3506	41.3903
ENSMUSG00000005089	2998.73	3040.28	2922	3053.32	2738.1	2711.58	2926.8	2661.14	2603.94	2832.39
ENSMUSG00000005102	51.2541	49.6896	51.2827	53.323	62.3188	51.8189	53.049	46.3972	49.1753	51.1647
ENSMUSG00000005103	228.325	239.09	230.589	236.279	282.166	247.519	238.409	241.786	250.56	247.256
ENSMUSG00000005107	2.31802	1.58163	1.46522	2.18922	1.87946	1.44695	1.45056	1.39992	2.20393	1.08604
ENSMUSG00000005125	138.309	133.648	128.939	137.276	118.01	130.045	133.493	142.192	139.537	126.464
ENSMUSG00000005142	32.5811	29.6556	34.9821	34.8711	28.9337	34.9077	36.0567	35.1979	33.8855	35.3568
ENSMUSG00000005148	21.8924	21.8793	20.5131	24.5505	14.0465	22.1564	15.9561	19.0989	18.4579	19.0661
ENSMUSG00000005150	16.8417	16.8483	20.0405	17.1728	22.7009	16.5911	12.9897	15.954	16.0543	15.6475
ENSMUSG00000005161	130.469	137.835	134.983	128.851	162.268	146.691	132.083	173.489	141.028	138.548
ENSMUSG00000005198	191.366	175.693	178.024	182.643	132.205	174.177	190.748	150.691	182.926	181.007
ENSMUSG00000005204	34.5128	34.1369	37.7294	32.0564	33.0878	30.3859	28.4931	31.7981	34.4365	33.6674
ENSMUSG00000005220	1.28779	3.42687	1.64837	2.81471	2.12675	2.17042	2.38306	2.19987	1.65295	2.17209
ENSMUSG00000005225	26.2709	30.71	27.4729	27.2088	30.5659	27.492	28.0786	30.7982	29.6154	22.1227
ENSMUSG00000005237	15.3247	18.5842	16.4837	19.5466	21.0202	18.1574	12.3297	14.4991	14.9909	20.8762
ENSMUSG00000005251	1.28779	1.58163	0.366305	0.62549	1.38486	1.17565	0.621667	1.39992	1.10197	1.44806
ENSMUSG00000005262	70.6997	77.8954	67.7664	63.6436	58.4115	68.911	65.1715	63.2962	68.8729	68.3001
ENSMUSG00000005267	33.6113	30.71	32.9674	28.9289	33.7313	37.9824	33.9845	32.3981	29.4776	30.2886
ENSMUSG00000005268	62.7154	71.0417	67.217	65.051	47.0359	71.9857	78.6409	67.696	61.0214	80.8499
ENSMUSG00000005299	76.366	67.8784	75.0925	72.5569	90.4118	70.4483	68.5906	76.1955	76.0357	73.9717
ENSMUSG00000005312	254.596	269.405	251.835	247.694	244.577	258.009	271.151	247.185	255.381	234.947
ENSMUSG00000005338	421.623	396.177	429.67	402.187	253.308	400.891	405.514	380.068	417.333	386.505
ENSMUSG00000005354	61.2988	61.8155	52.0153	53.4794	78.8877	60.4101	56.3645	71.7957	59.2307	59.3704
ENSMUSG00000005357	19.832	16.739	18.6816	18.7647	17.7065	18.9008	18.65	20.4988	19.1467	15.0839
ENSMUSG00000005360	602.557	644.779	624.916	643.473	892.989	711.085	696.164	694.859	657.874	685.052
ENSMUSG00000005362	57.9429	60.6319	58.3963	64.7476	76.4019	56.9601	58.9869	58.8655	57.4056	55.416
ENSMUSG00000005364	2.06047	2.50425	2.19783	1.7201	0.890269	1.89912	2.69389	0.49997	0.964221	1.81007
ENSMUSG00000005370	32.066	33.0825	31.5022	35.9657	48.3713	30.3859	33.1556	30.4982	28.6511	29.3232
ENSMUSG00000005371	184.154	188.742	184.251	192.182	187.105	200.764	222.868	189.989	189.814	190.178
ENSMUSG00000005373	3.73459	3.95408	2.38098	4.5348	2.62135	2.07999	3.62639	2.99982	3.85688	3.3788
ENSMUSG00000005374	32.7099	29.7874	34.9821	28.9289	31.4067	29.7529	32.5339	30.3982	33.8855	33.064
ENSMUSG00000005378	18.1257	14.153	16.2676	14.0704	14.7671	15.5845	13.5078	15.5611	17.1218	15.8152
ENSMUSG00000005397	19.0593	25.5473	11.9049	30.8054	13.5024	18.6295	15.8525	17.199	18.604	19.1868
ENSMUSG00000005410	2.06047	1.05442	0.915762	1.40735	2.17621	2.07999	1.96861	1.5999	2.75492	2.41343
ENSMUSG00000005413	2.83314	3.69048	1.09891	3.90931	3.06648	3.70781	3.73	3.79977	3.99463	4.2235
ENSMUSG00000005417	433.948	442.093	463.843	442.795	576.429	433.69	443.798	434.558	443.755	444.953
ENSMUSG00000005442	289.367	272.568	276.743	253.167	188.44	263.073	245.869	245.485	274.39	265.236
ENSMUSG00000005447	21.7637	22.9337	21.4288	20.0157	28.4391	17.3634	13.9875	21.5987	19.4222	19.7901
ENSMUSG00000005469	264.383	241.067	260.443	240.188	239.482	261.265	255.195	245.285	278.384	271.028
ENSMUSG00000005481	7.9843	7.78559	7.37372	9.23849	12.4247	7.26007	7.46415	8.20151	7.85565	6.76847
ENSMUSG00000005483	40.3078	39.5408	36.9968	43.3152	41.5953	41.9615	39.1651	45.2973	39.3953	41.2697
ENSMUSG00000005501	51.1253	42.7041	44.3229	47.6936	45.0575	47.2067	51.4948	43.4974	42.9767	45.2518
ENSMUSG00000005505	23.1017	24.2702	24.3538	27.2276	26.0834	24.5303	24.9185	26.4004	27.2792	22.5571
ENSMUSG00000005506	215.705	216.288	219.966	201.564	173.306	213.425	219.552	196.088	210.2	233.861
ENSMUSG00000005510	29.8767	33.5913	31.3099	30.8054	53.4112	32.5564	32.7339	32.787	29.0644	28.1044
ENSMUSG00000005514	118.606	104.124	100.551	110.086	137.101	110.963	104.958	111.393	101.105	107.639
ENSMUSG00000005533	171.276	175.561	167.951	169.821	124.539	181.954	173.756	161.49	181.274	166.768
ENSMUSG00000005534	134.96	134.307	144.141	146.208	121.769	132.215	139.979	123.593	136.782	145.409
ENSMUSG00000005540	1.03023	1.18622	1.46522	1.40735	1.83	1.44695	1.13972	1.19993	1.65295	0.844701
ENSMUSG00000005553	1.54535	1.31803	1.46522	1.09461	1.28594	0.994778	1.65778	0.49997	1.10197	0.844701
ENSMUSG00000005566	106.114	111.769	105.13	100.86	165.837	113.133	102.161	120.193	104.825	124.292
ENSMUSG00000005575	103.152	92.7892	102.382	96.1691	55.3451	99.4778	97.809	113.793	108.681	97.8646
ENSMUSG00000005580	46.1029	53.2483	53.2974	58.1706	69.6883	51.5476	48.8009	47.6972	49.7263	48.7513
ENSMUSG00000005583	63.2305	73.4141	69.0485	78.499	52.5753	77.05	76.9832	68.5959	68.1842	69.9895
ENSMUSG00000005609	66.3212	69.7237	68.499	64.4255	89.5215	68.8205	67.5545	63.5962	66.669	64.5593
ENSMUSG00000005610	558.053	565.977	578.945	598.028	586.716	563.321	596.827	546.787	558.716	572.366
ENSMUSG00000005611	9.78721	9.6216	9.70708	10.477	6.92431	6.96344	5.18056	5.29968	7.30053	6.87828
ENSMUSG00000005615	47.0675	52.9307	49.5446	48.5161	49.8927	51.5485	46.4489	45.9403	53.7154	50.9644
ENSMUSG00000005621	74.048	64.4516	65.9349	63.8	54.158	62.8519	67.1401	64.9961	65.2915	72.8856
ENSMUSG00000005625	56.0189	54.4345	60.6235	53.0103	76.4148	57.0641	49.9406	55.8967	52.6189	46.2172
ENSMUSG00000005656	24.7256	23.4609	25.275	28.1471	27.4005	27.3112	27.1461	25.3985	23.0036	25.341
ENSMUSG00000005667	6.56773	6.45834	8.97447	5.78578	8.25972	7.95822	7.56362	9.79942	10.7442	7.72298
ENSMUSG00000005672	53.1858	59.4431	52.9311	54.2613	48.7175	56.431	47.7648	54.1968	54.6851	60.0944
ENSMUSG00000005674	23.1609	25.173	25.9509	23.1494	26.527	23.9506	24.1404	26.9234	26.0326	23.5937
ENSMUSG00000005682	29.6192	30.051	32.7843	30.4926	23.79	32.6468	27.7678	29.8982	28.9266	28.5992
ENSMUSG00000005683	203.6	208.907	206.596	184.676	171.575	207.275	206.497	194.388	208.272	193.678
ENSMUSG00000005686	48.4209	46.6582	46.1544	40.9696	38.3637	49.8148	50.5447	53.0968	54.1341	48.0007
ENSMUSG00000005687	42.4971	51.5349	47.9859	49.7265	78.3931	46.5737	47.972	50.297	48.0733	44.0451
ENSMUSG00000005696	1.35218	2.21165	0.754588	0.978892	0.481734	1.94163	1.09724	0.099994	0.958711	1.29963
ENSMUSG00000005698	59.5049	58.2766	54.8358	64.9665	67.6283	59.3946	55.1854	57.1966	61.2969	56.8435
ENSMUSG00000005699	7.21163	6.32653	9.70708	6.56765	9.7435	6.42084	6.52751	9.29945	7.71377	6.75761
ENSMUSG00000005705	0.772674	1.58163	0.549457	2.03284	3.75891	1.98956	1.13972	2.79983	1.65295	2.5341
ENSMUSG00000005716	10.8174	11.0714	10.2565	5.62941	18.4978	9.4956	11.0864	14.3991	10.6064	11.5845
ENSMUSG00000005718	8.6282	10.2806	9.70708	7.66225	5.09432	8.41039	7.56362	8.29951	10.7442	6.99895
ENSMUSG00000005732	42.3683	38.3546	39.0115	44.7225	79.8275	41.1476	39.8903	44.7893	43.5277	36.438
ENSMUSG00000005774	54.8109	54.0128	63.0814	50.979	51.0005	59.7699	59.6231	52.3539	51.8434	57.2068
ENSMUSG00000005779	42.8834	43.4949	50.7332	47.6936	70.2818	48.6537	39.3723	63.4962	44.2164	45.8552
ENSMUSG00000005802	47.777	50.3487	56.2278	49.101	46.3929	52.3615	50.7695	48.6971	49.1753	46.8206
ENSMUSG00000005803	4.76483	5.79932	6.22718	5.62941	7.96296	5.69736	5.38778	7.09958	5.64758	7.72298
ENSMUSG00000005804	29.1041	27.0196	30.4033	33.6201	24.2846	28.3059	30.4617	26.9984	24.6565	27.2718
ENSMUSG00000005813	61.9427	57.0706	59.5245	60.9853	70.7764	66.3788	66.0004	63.2962	57.0268	57.1983
ENSMUSG00000005823	25.2407	23.1973	23.6267	25.3324	18.1516	24.8694	20.4114	23.7986	20.3864	25.2204
ENSMUSG00000005846	37.0884	45.472	39.3778	39.4059	83.1412	41.7807	49.6298	48.4971	42.839	41.6317
ENSMUSG00000005871	624.063	644.647	642.499	646.757	555.132	624.449	690.051	613.863	669.858	667.796
ENSMUSG00000005873	341.78	357.976	348.539	321.971	377.128	345.821	353.729	391.677	344.227	368.41
ENSMUSG00000005881	91.9483	90.5485	82.6018	82.7211	134.48	84.1944	78.5373	111.693	94.3559	85.9181
ENSMUSG00000005882	44.8151	38.75	36.8136	37.2167	45.2553	44.6746	41.9626	41.4975	43.1145	38.9769
ENSMUSG00000005886	173.337	182.81	177.475	168.413	140.415	165.133	162.773	158.691	168.05	186.92
ENSMUSG00000005892	49.3224	45.2084	49.268	33.7765	30.3681	43.8606	47.972	40.2976	49.0375	25.4617
ENSMUSG00000005893	166.213	189.42	183.663	189.197	163.858	187.103	183.346	180.757	190.885	193.691
ENSMUSG00000005897	15.711	12.1259	12.0881	12.8225	12.3154	13.6556	13.2622	13.7992	14.7388	15.5666
ENSMUSG00000005899	47.3907	44.4175	47.4365	48.7882	39.1224	45.6693	51.9092	41.4975	41.0483	48.51
ENSMUSG00000005907	35.0215	34.4308	34.0737	31.115	39.6828	35.093	39.0552	33.244	37.7079	34.1778
ENSMUSG00000005917	5.27994	3.16327	4.02935	4.84755	2.9181	5.7878	5.90584	5.0997	4.68336	5.43022
ENSMUSG00000005936	59.4959	64.3198	72.3452	67.2402	61.2802	64.2084	64.1354	58.2965	61.0214	60.6978
ENSMUSG00000005949	17.7715	16.4753	14.8353	12.6662	7.41891	16.0973	16.4742	17.9989	15.703	16.4113
ENSMUSG00000005950	1.54535	1.71344	2.01468	2.03284	2.17621	2.07999	1.45056	1.49991	3.16815	1.08604
ENSMUSG00000005951	3.73459	4.08589	4.21251	3.75294	4.05567	5.33563	2.7975	4.59973	5.0966	4.34418
ENSMUSG00000005958	12.1052	7.64456	10.2565	6.72402	9.7435	10.3095	10.3611	11.5993	9.09123	9.53305
ENSMUSG00000005968	3.60581	3.69048	3.29674	2.50196	5.93513	3.1652	4.35167	3.19981	4.27012	4.34418
ENSMUSG00000005973	29.748	33.8733	31.1359	33.151	58.2632	48.7441	51.0803	47.9971	49.7263	40.787
ENSMUSG00000005980	12.7053	12.8824	13.8866	9.28071	12.1992	13.7126	13.4498	12.1653	11.8585	11.9718
ENSMUSG00000005981	53.9584	50.7441	53.1142	51.1338	66.1272	58.6014	55.9501	55.6967	53.9964	51.6474
ENSMUSG00000005982	92.0011	91.3116	85.9406	87.4717	60.1614	92.2385	89.1295	85.3159	97.0185	88.7877
ENSMUSG00000005983	6.04618	3.98176	3.90664	4.05318	5.49889	4.58231	5.25723	3.73778	4.77703	4.14507
ENSMUSG00000005986	46.618	40.9907	41.3925	34.2456	55.6418	39.5198	38.0253	38.5977	45.0429	41.2697
ENSMUSG00000006005	235.72	235.4	237.182	235.184	298.33	200.764	230.742	219.987	228.321	220.337
ENSMUSG00000006010	37.118	40.8589	42.6745	41.7515	43.3358	35.179	38.0253	41.3975	38.2176	38.8562
ENSMUSG00000006014	3.52211	2.63606	1.28207	5.78578	0.84081	1.53738	1.45056	2.29986	1.7907	1.69906
ENSMUSG00000006019	14.0369	16.3435	19.0479	15.3245	16.3711	14.7408	13.055	15.7991	16.1163	14.4806
ENSMUSG00000006021	12.1052	10.5442	12.6375	10.9461	15.283	10.3095	10.1539	12.1993	13.2236	13.6359
ENSMUSG00000006024	132.127	132.725	135.167	138.702	116.526	139.359	129.721	161.69	147.939	148.064
ENSMUSG00000006050	15.1959	15.9481	15.568	14.8554	23.5427	13.8365	12.4333	16.099	16.3918	13.9979
ENSMUSG00000006057	67.967	54.6929	59.3158	55.9282	33.2184	60.2094	54.1576	74.8015	59.7473	63.7749
ENSMUSG00000006058	24.2105	19.2432	21.0625	23.1431	34.671	21.7042	18.7536	23.9986	19.4222	20.9968
ENSMUSG00000006095	35.1206	37.5836	41.2734	38.3926	68.9662	40.6828	34.257	46.2592	38.1336	37.0112
ENSMUSG00000006127	39.664	35.1913	41.7588	37.9985	36.3527	38.8868	42.8951	38.3977	37.3291	42.7177
ENSMUSG00000006134	82.4186	71.7007	78.7556	77.8735	70.3313	81.4813	76.4651	77.8954	79.3416	76.3851
ENSMUSG00000006154	3.21948	1.97704	2.74729	1.87647	1.78054	2.17042	1.24333	1.6999	1.65295	1.32739
ENSMUSG00000006169	64.9047	64.188	60.074	62.2363	70.1334	58.0588	62.4776	66.496	63.7763	59.9738
ENSMUSG00000006191	27.9451	29.6556	30.9528	33.3074	29.1316	26.4068	29.1148	28.8983	25.8962	29.9265
ENSMUSG00000006205	66.5788	55.489	58.4256	55.6686	102.678	69.0014	72.217	75.8955	60.3327	64.4386
ENSMUSG00000006215	17.514	15.4209	21.4288	15.6373	23.691	15.5547	14.0911	16.999	15.0143	14.7219
ENSMUSG00000006218	3.21948	2.76786	4.39566	3.59657	2.96756	3.25564	3.41917	3.09982	4.27012	4.2235
ENSMUSG00000006219	2.70436	2.89966	0.73261	2.97108	0.642972	1.62782	0.82889	1.49991	0.826475	0.724029
ENSMUSG00000006235	1.03023	1.58163	2.93044	1.56373	2.37405	1.89912	1.13972	2.69984	1.7907	1.81007
ENSMUSG00000006241	7.9843	6.32653	5.67773	6.88039	9.69404	6.23997	7.25279	5.79965	7.98926	7.72298
ENSMUSG00000006262	57.0491	60.1021	59.3414	63.6436	42.0405	55.798	63.3065	58.1965	56.2003	60.0944
ENSMUSG00000006269	1.28779	1.05442	1.09891	1.25098	0.84081	1.08521	1.65778	0.899946	0.826475	0.724029
ENSMUSG00000006270	2.83314	2.10884	2.93044	1.40735	3.90729	1.71825	2.07222	1.5999	2.06619	1.08604
ENSMUSG00000006273	308.168	337.415	358.429	291.635	390.927	383.622	380.046	384.177	393.815	368.048
ENSMUSG00000006276	99.8038	95.0298	106.045	93.8235	93.7255	100.834	101.228	91.9945	109.095	100.157
ENSMUSG00000006281	12.4916	17.6616	10.6412	13.6044	12.49	12.3271	10.2979	12.1993	11.4508	16.3377
ENSMUSG00000006288	24.468	25.0491	26.1908	21.7358	30.0713	26.4068	25.9028	21.2987	26.1717	24.3757
ENSMUSG00000006289	22.9562	22.0111	17.4325	21.5059	29.6638	21.215	26.4561	24.9535	20.9814	24.2152
ENSMUSG00000006299	73.5329	68.801	67.5833	70.6804	121.11	69.8153	61.3379	78.7953	66.2558	73.9572
ENSMUSG00000006301	84.2215	68.4056	78.0394	78.8806	43.9897	75.9061	75.429	67.696	75.0811	65.404
ENSMUSG00000006304	90.6605	95.9524	93.7741	96.1691	121.225	103.819	100.192	101.894	96.4221	89.1763
ENSMUSG00000006307	138.695	120.204	132.602	128.069	101.392	117.745	115.941	99.4941	128.517	130.929
ENSMUSG00000006315	28.7177	25.4379	26.0076	24.7069	17.5086	25.1407	23.1053	28.0983	25.483	23.6516
ENSMUSG00000006333	79.1991	70.5777	72.5284	67.2464	128.755	63.1666	58.8688	98.2841	72.7808	65.2435
ENSMUSG00000006335	9.14331	6.98555	6.41034	6.56765	19.487	7.23475	6.63112	8.69948	8.67799	6.75761
ENSMUSG00000006342	49.1936	46.79	45.9713	51.6029	41.348	49.3771	52.7381	50.497	46.0071	45.4932
ENSMUSG00000006344	2.70436	2.24065	3.11359	2.65833	2.27513	2.98433	1.55417	2.39986	1.7907	2.05142
ENSMUSG00000006345	1.15901	1.05442	0.549457	1.40735	1.87946	1.35651	0.932501	1.79989	1.92844	1.6894
ENSMUSG00000006356	54.3448	51.7985	43.9566	50.0392	53.9602	59.958	41.0301	65.5961	51.3792	65.766
ENSMUSG00000006360	2.57558	3.16327	2.56413	2.18922	2.47297	1.62782	1.24333	2.09987	0.688729	1.93074
ENSMUSG00000006362	14.9384	13.0485	12.6375	15.3245	14.0465	13.746	13.055	13.8992	12.1216	17.256
ENSMUSG00000006369	12.234	11.7304	6.22718	20.9539	7.66621	7.05388	4.76612	16.199	6.33631	6.51626
ENSMUSG00000006373	290.397	300.774	291.945	284.754	387.119	277.905	274.363	304.082	279.211	276.096
ENSMUSG00000006378	3.84148	5.80987	3.8462	1.83894	2.96657	2.29522	1.96032	5.89965	4.32384	2.76096
ENSMUSG00000006386	13.9081	13.1803	11.3555	12.5098	12.7111	12.5704	9.63585	12.9992	11.9839	12.1878
ENSMUSG00000006390	13.393	9.75341	10.4397	12.5098	3.26432	9.85734	10.0503	11.8993	11.5707	11.4638
ENSMUSG00000006392	7.72674	8.56718	7.87556	7.50588	13.7003	8.59126	8.08168	7.69954	11.1574	7.48164
ENSMUSG00000006403	17.6427	18.057	17.7658	16.7319	13.1067	16.3686	15.1272	18.6989	15.0143	14.7219
ENSMUSG00000006411	3.47703	2.76786	4.21251	1.56373	5.98459	3.4365	3.73	3.79977	3.85688	4.34418
ENSMUSG00000006412	36.6119	35.3548	35.4217	32.4661	56.7443	25.0295	33.3048	32.2091	35.1155	31.3131
ENSMUSG00000006418	49.9663	44.8129	47.9859	53.0103	50.3991	50.9145	45.1745	59.1965	47.6601	44.4071
ENSMUSG00000006423	50.6359	60.4962	49.2589	60.7101	56.309	51.7791	58.0202	51.6729	54.4854	55.136
ENSMUSG00000006435	89.3456	92.9934	107.357	80.4052	70.5222	93.6312	82.0218	95.7323	93.1534	94.084
ENSMUSG00000006442	25.3695	25.5697	27.2897	27.0524	26.2629	28.0346	29.1148	32.998	28.9266	31.0126
ENSMUSG00000006445	0.643895	1.97704	0.549457	1.09461	1.43432	2.17042	1.03611	0.899946	1.37746	0.603358
ENSMUSG00000006456	72.8967	59.1742	61.7553	58.2597	32.6323	62.4928	58.8502	54.0688	63.0862	60.7473
ENSMUSG00000006457	0.386337	1.18622	0.366305	0.156373	2.67674	0.994778	1.24333	1.39992	0.826475	1.32739
ENSMUSG00000006463	17.6427	15.2891	15.3848	13.6044	15.6786	16.0973	17.4067	16.399	15.9785	15.446
ENSMUSG00000006464	55.6326	55.6208	52.9311	53.9485	43.4253	58.511	52.5309	53.8968	57.3023	58.6464
ENSMUSG00000006471	22.517	19.4356	23.5534	22.4363	12.6369	20.9392	17.0316	16.278	18.8684	20.1075
ENSMUSG00000006476	122.34	126.135	125.276	109.617	109.602	117.112	106.305	123.293	118.186	123.085
ENSMUSG00000006494	61.0413	58.6522	62.8213	64.2691	65.1875	60.4101	47.972	63.1962	56.2003	52.4921
ENSMUSG00000006498	49.3932	50.4673	44.2167	49.4137	34.2195	49.0534	49.6681	54.8967	49.9508	47.121
ENSMUSG00000006517	10.3023	9.09439	15.7511	9.6951	9.10053	7.59648	8.39251	10.5994	9.50446	9.05037
ENSMUSG00000006519	1.54535	1.44983	0.73261	1.7201	2.62135	1.53738	1.03611	3.59979	1.37746	2.29276
ENSMUSG00000006522	347.317	329.771	367.404	360.595	575.509	417.807	373.311	445.073	378.801	362.256
ENSMUSG00000006526	18.673	16.8708	23.4435	22.2049	19.5365	18.9008	17.7175	20.5988	22.4526	19.3074
ENSMUSG00000006527	81.5172	90.2849	92.1257	88.3505	73.2988	84.3752	85.2721	83.695	84.5759	79.5225
ENSMUSG00000006567	13.2642	11.4668	11.9049	13.1353	13.997	10.6713	11.7081	11.4993	11.4329	12.3085
ENSMUSG00000006575	142.172	150.782	170.149	142.768	168.36	152.472	144.434	169.79	154.689	145.651
ENSMUSG00000006576	140.112	123.499	134.434	126.662	133.689	111.053	104.647	107.594	126.864	122.602
ENSMUSG00000006585	1.93169	2.10884	2.19783	0.938235	2.22567	2.07999	2.27945	1.99988	1.7907	2.05142
ENSMUSG00000006586	52.6706	55.3572	50.7332	60.6725	54.8999	58.0588	64.4462	50.697	58.1287	55.5089
ENSMUSG00000006589	9.01454	11.5986	6.04403	7.81863	22.4546	11.8469	8.39251	11.5993	10.8819	11.2225
ENSMUSG00000006599	28.589	34.2687	32.6011	35.9657	34.3248	32.9181	35.9531	30.3982	31.1306	32.2193
ENSMUSG00000006611	3.60581	5.79932	3.66305	4.5348	6.03405	3.97911	3.21195	3.79977	3.16815	3.98216
ENSMUSG00000006641	28.4087	25.3061	21.0625	23.3183	21.5608	24.6244	25.3848	24.3325	22.5903	23.893
ENSMUSG00000006651	899.779	822.713	855.322	832.84	955.902	851.258	801.744	1009.34	863.666	889.229
ENSMUSG00000006673	165.281	178.44	173.249	175.897	152.176	192.172	197.656	192.861	174.075	168.377
ENSMUSG00000006675	52.4131	42.8359	48.5354	45.0353	61.3791	42.5041	40.0976	52.6969	50.8282	48.6306
ENSMUSG00000006676	119.893	122.84	141.394	126.036	152.731	122.719	118.324	121.093	131.685	129.722
ENSMUSG00000006678	10.0448	9.09439	12.6375	10.7897	15.184	9.76691	11.7081	13.0992	11.2952	11.4638
ENSMUSG00000006699	198.835	223.142	208.977	196.091	188.737	210.169	214.372	215.987	195.324	211.779
ENSMUSG00000006705	11.2038	12.5213	11.9049	11.1025	10.6832	13.9269	11.0864	15.5991	13.3613	12.4292
ENSMUSG00000006711	51.898	52.3257	55.312	52.6975	70.0345	52.5423	49.837	55.5967	55.7871	50.9234
ENSMUSG00000006717	13.2642	10.1488	10.0734	12.0407	15.3324	14.1982	16.0597	19.2988	15.703	14.3599
ENSMUSG00000006720	4.8936	4.48129	4.39566	6.41127	5.58891	5.15476	5.90584	5.19969	5.64758	5.30955
ENSMUSG00000006728	39.8288	44.6864	42.3522	40.1909	45.5897	44.1962	45.7661	46.8682	41.1901	48.0659
ENSMUSG00000006731	68.2774	68.1223	67.532	67.4028	52.6723	73.2165	68.7854	62.2633	62.1482	63.1498
ENSMUSG00000006732	7.08285	5.14031	6.77664	6.2549	7.61675	7.14431	8.2889	8.49949	6.88729	9.17104
ENSMUSG00000006736	35.507	34.1316	27.2458	30.3331	29.9843	38.913	31.217	45.8263	34.8456	37.0075
ENSMUSG00000006740	336.614	380.107	339.697	362.456	520.184	321.217	353.095	339.674	341.874	314.108
ENSMUSG00000006763	12.4916	14.4983	14.2859	13.448	14.64	14.2886	13.3659	14.2991	12.8104	13.3945
ENSMUSG00000006782	219.96	193.488	196.706	190.618	274.508	201.857	204.848	245.485	235.27	211.668
ENSMUSG00000006784	5.15116	4.08589	4.57881	3.90931	7.07269	5.06432	3.83362	3.49979	3.58139	4.46485
ENSMUSG00000006800	122.768	114.273	114.837	136.67	123.511	128.778	124.333	125.693	127.047	131.049
ENSMUSG00000006818	319.285	321.351	341.662	330.171	280.049	332.088	340.849	314.274	331.159	309.446
ENSMUSG00000006850	6.82529	7.51276	7.14295	7.975	9.54566	7.32518	4.14445	5.99964	5.23434	5.30955
ENSMUSG00000006906	43.2698	41.7815	42.3082	43.1588	37.3913	46.0311	43.5167	44.0974	40.3595	39.9423
ENSMUSG00000006920	75.4645	72.8869	79.1219	75.8407	79.2339	72.9805	76.9832	68.8959	76.9999	67.9381
ENSMUSG00000006930	779.757	745.476	757.702	719.314	1407.76	724.741	675.96	703.558	716.416	751.904
ENSMUSG00000006931	16.2262	17.0026	15.0185	19.8593	15.827	15.1025	12.4333	18.2989	15.152	19.4281
ENSMUSG00000006932	355.008	393.274	388.65	379.824	423.214	375.57	366.984	391.571	349.184	347.12
ENSMUSG00000006941	73.5329	69.0647	78.2061	72.5569	72.8537	81.3909	76.6723	76.1955	70.5259	66.852
ENSMUSG00000006958	11.4613	9.4898	11.5386	11.2588	8.21026	8.77213	8.2889	9.19945	8.95348	13.0325
ENSMUSG00000006998	130.966	131.933	126.19	127.128	199.765	124.98	124.54	142.492	132.512	127.067
ENSMUSG00000007021	135.733	131.935	139.196	126.349	119.939	136.013	127.649	150.591	146.562	136.842
ENSMUSG00000007029	40.9517	39.8044	38.0957	37.8422	50.4486	39.7007	28.7003	30.7982	33.1967	47.3032
ENSMUSG00000007033	3.91102	3.53627	3.54217	3.37765	1.97046	3.602	4.36618	3.15681	3.21223	2.1914
ENSMUSG00000007036	64.7759	67.8784	70.6968	61.9235	47.2337	65.9266	62.6848	62.5963	69.0107	65.042
ENSMUSG00000007038	39.0201	41.1225	39.3778	37.9985	52.4764	36.5355	36.1603	36.6978	35.2629	37.8909
ENSMUSG00000007039	3.86337	5.40391	4.94512	5.00392	10.6832	4.15998	4.24806	5.29968	5.92307	5.91291
ENSMUSG00000007041	1.93169	1.31803	0.73261	1.25098	1.43432	5.51649	4.66251	5.29968	3.58139	6.27492
ENSMUSG00000007050	5.79506	5.53572	5.49457	5.31667	4.30297	5.69736	5.38778	5.99964	5.37209	5.67156
ENSMUSG00000007080	1.67413	1.58163	2.56413	2.34559	1.97838	1.44695	2.07222	0.99994	2.20393	1.81007
ENSMUSG00000007097	1156.76	1122.4	985.336	1230.89	1211.76	931.444	986.148	1057.73	988.828	1017.35
ENSMUSG00000007207	35.8006	34.2687	28.3886	29.8672	40.7051	34.5459	32.8448	32.1981	32.6458	31.6159
ENSMUSG00000007216	7.9843	8.28908	9.70708	8.75686	12.4415	10.0382	9.41101	12.0993	10.4687	6.63693
ENSMUSG00000007279	3.0907	3.16327	2.93044	3.28382	2.9181	2.98433	2.90111	3.19981	2.47943	3.25813
ENSMUSG00000007338	25.4983	23.1973	25.275	23.6123	35.957	25.7738	26.6281	30.0982	25.483	22.3242
ENSMUSG00000007379	1.28779	1.18622	0.549457	0.938235	0.890269	1.62782	1.34695	1.6999	1.5152	1.20672
ENSMUSG00000007411	100.576	97.0068	97.8034	103.675	111.877	96.9456	102.679	96.6942	90.3613	101.605
ENSMUSG00000007415	59.2384	63.4775	62.9971	60.4849	37.0975	62.9956	64.8109	66.897	57.44	60.7629
ENSMUSG00000007440	10.3307	10.4269	13.5734	12.0876	20.6394	11.3839	14.4745	14.6211	10.707	17.4974
ENSMUSG00000007458	106.5	97.0055	107.141	102.577	100.254	111.685	99.9828	116.391	106.753	99.9136
ENSMUSG00000007476	148.459	129.248	126.509	131.001	149.051	131.236	130.929	119.465	125.601	133.268
ENSMUSG00000007480	1.15901	0.922619	1.46522	1.25098	0.741891	1.17565	1.13972	1.09993	0.688729	0.724029
ENSMUSG00000007564	309.07	317.776	334.436	314.934	360.46	343.65	314.253	381.377	338.993	330.278
ENSMUSG00000007570	12.1052	12.7849	12.4544	10.3206	16.5689	9.85734	10.2575	12.1993	9.9177	11.1018
ENSMUSG00000007589	11.7047	12.3341	13.7657	10.2315	13.6671	13.1012	11.6583	11.0473	14.0473	11.5097
ENSMUSG00000007594	112.424	102.279	104.58	103.206	96.5942	95.9508	100.088	97.1942	96.5598	88.0902
ENSMUSG00000007603	66.7076	64.7152	64.1034	59.4216	70.9248	54.2606	50.8731	57.5966	57.991	60.9391
ENSMUSG00000007610	17.9003	14.1029	15.568	13.6044	25.3232	11.7565	12.8478	12.8992	14.0501	14.1186
ENSMUSG00000007613	36.0581	42.0451	38.2789	41.7515	37.3418	39.972	40.7192	35.4979	40.3595	48.7513
ENSMUSG00000007617	56.0189	62.8699	52.3816	65.8328	58.9061	69.7249	63.2029	58.4965	61.4346	68.9034
ENSMUSG00000007646	4.8936	4.48129	3.8462	6.88039	3.90729	5.24519	5.59501	4.19975	3.85688	5.67156
ENSMUSG00000007653	170.89	175.429	189.196	178.734	146.647	173.453	197.897	159.291	177.279	149.874
ENSMUSG00000007655	14.9384	13.1803	8.60817	13.6044	10.98	13.746	14.402	11.7993	11.0197	9.77439
ENSMUSG00000007656	70.6997	75.3912	71.4295	67.2402	54.4053	79.6726	82.9926	78.2953	75.6225	70.5929
ENSMUSG00000007659	80.6157	79.2135	84.067	82.5647	94.6158	82.7474	80.0915	77.5954	84.1627	79.4019
ENSMUSG00000007670	137.665	123.499	131.87	124.942	89.0764	116.66	113.247	112.393	112.676	127.912
ENSMUSG00000007682	16.4837	17.9252	10.806	20.7975	18.4484	20.5286	20.1006	16.999	13.4991	24.0136
ENSMUSG00000007721	18.9305	23.4609	23.6267	15.3245	54.3559	30.4764	26.3173	28.7983	29.0644	33.064
ENSMUSG00000007739	73.6616	81.7177	85.5322	78.1863	116.032	82.1144	87.1371	98.7941	73.2808	83.1427
ENSMUSG00000007777	7.9843	7.51276	6.41034	7.66225	8.65539	9.94778	9.84307	11.9993	8.4025	10.3778
ENSMUSG00000007783	85.3805	80.6633	81.5028	75.0588	66.4734	73.0709	72.4243	76.8954	78.3774	77.7125
ENSMUSG00000007812	59.1096	58.6522	53.8468	65.2073	58.5105	57.2449	62.2704	58.2965	60.4704	62.1458
ENSMUSG00000007815	162.636	168.416	156.656	166.041	211.522	156.463	169.993	179.356	156.853	155.117
ENSMUSG00000007817	255.87	243.967	252.928	241.589	119.985	236.938	237.891	213.587	239.265	256.303
ENSMUSG00000007827	53.8297	45.9992	47.2533	48.6319	60.291	45.1267	51.4948	38.1977	48.6243	42.8384
ENSMUSG00000007833	4.70945	2.37245	2.56413	4.84755	5.68783	4.31733	2.48667	3.3998	4.40787	3.62015
ENSMUSG00000007836	81.1308	86.0672	99.6349	84.9103	101.689	81.4813	71.3882	73.9956	75.4847	87.2455
ENSMUSG00000007837	2.83314	2.50425	1.64837	2.97108	2.47297	2.80346	1.24333	2.49985	4.40787	3.13746
ENSMUSG00000007850	191.881	182.679	174.911	176.857	162.573	179.693	183.288	166.89	181.41	169.423
ENSMUSG00000007867	6.56773	5.93112	5.12827	5.47304	7.56729	5.69736	6.83834	5.99964	6.47405	5.0682
ENSMUSG00000007872	10.5599	9.358	5.67773	8.60049	10.0897	7.14431	5.69862	13.0992	7.98926	9.77439
ENSMUSG00000007880	364.831	334.252	338.099	335.419	192.694	338.134	340.156	296.382	351.114	366.962
ENSMUSG00000007888	2.70436	1.31803	0.549457	2.65833	2.02783	0.452172	0.932501	1.19993	0.964221	1.93074
ENSMUSG00000007891	246.643	246.339	245.974	225.489	196.412	241.347	230.121	277.883	252.626	248.101
ENSMUSG00000007892	132.514	109.265	133.335	112.275	161.484	129.502	99.7776	182.189	105.789	118.982
ENSMUSG00000007908	25.4983	27.415	25.0919	20.9539	21.7127	24.2364	27.0425	24.5985	23.5545	25.703
ENSMUSG00000007944	17.8243	18.1137	16.5899	16.3597	17.1016	15.4046	14.3046	19.0229	16.9097	19.4305
ENSMUSG00000007950	118.477	104.124	129.489	113.683	168.459	120.006	104.337	138.692	114.742	111.621
ENSMUSG00000007987	52.9282	61.2883	52.5648	53.0103	73.7934	62.671	57.297	68.8959	61.5724	58.767
ENSMUSG00000007989	285.89	311.186	289.015	304.77	203.476	314.44	318.501	297.482	304.969	343.19
ENSMUSG00000008028	1.28779	1.84524	1.09891	0.939799	1.29089	2.53397	1.24333	1.7039	1.37884	0.845907
ENSMUSG00000008035	112.038	109.133	127.108	108.992	117.219	105.627	97.6018	114.793	105.927	105.467
ENSMUSG00000008036	50.9965	44.0221	45.9713	42.2206	76.2169	44.3128	43.7239	58.8965	52.2057	43.9244
ENSMUSG00000008090	13.1355	14.7619	12.6375	12.5098	14.5411	13.6556	12.4333	13.7992	13.6368	14.6013
ENSMUSG00000008129	4.50727	4.34949	4.39566	3.4402	1.3354	2.80346	2.38306	1.89989	3.03041	3.98216
ENSMUSG00000008136	2.70436	3.16327	2.19783	2.97108	5.39107	4.70259	3.21195	3.79977	3.44365	3.98216
ENSMUSG00000008140	57.9506	59.5749	63.1876	62.8618	63.308	58.511	53.7742	66.1961	62.6744	56.4743
ENSMUSG00000008153	417.631	411.62	457.698	375.138	391.224	406.321	400.561	403.076	437.068	407.87
ENSMUSG00000008167	10.8174	8.96259	8.42501	11.0649	11.1313	7.05388	8.49612	10.9993	6.78674	10.5793
ENSMUSG00000008200	88.7288	88.5715	86.6311	87.5686	97.1877	87.45	93.2501	78.7953	93.1162	81.6946
ENSMUSG00000008206	163.025	143.106	159.617	147.147	135.321	141.801	148.06	129.592	156.342	154.46
ENSMUSG00000008226	25.8846	30.3146	26.5571	27.2088	21.9105	28.4868	29.9437	27.4984	29.4776	25.341
ENSMUSG00000008301	34.2552	40.6836	33.962	35.0274	58.5159	35.4575	35.9531	39.0977	37.0536	32.4317
ENSMUSG00000008305	44.1712	46.2628	46.887	43.1025	52.0313	52.3615	48.1792	46.3972	50.415	43.3211
ENSMUSG00000008307	9.27209	8.43538	9.15762	8.75686	6.5781	8.6817	10.2575	7.49955	6.33631	9.53305
ENSMUSG00000008318	19.1881	21.8793	22.8941	20.6412	19.8827	16.9112	17.5103	20.6988	16.6672	21.4578
ENSMUSG00000008333	12.7491	13.7075	13.9196	16.2627	14.2443	9.65025	11.7081	14.6991	14.8766	13.9979
ENSMUSG00000008348	481.119	502.539	525.464	482.097	698.1	505.165	483.586	490.936	511.588	501.85
ENSMUSG00000008373	30.6739	24.883	27.656	24.4301	33.8159	21.5288	23.7166	25.9775	25.3494	26.4995
ENSMUSG00000008384	1.80291	2.37245	1.64837	1.56373	3.61054	1.53738	1.865	1.89989	2.47943	1.32739
ENSMUSG00000008393	33.4826	30.8418	34.9821	35.0274	28.0929	31.8329	33.4664	35.1979	31.957	34.2707
ENSMUSG00000008398	14.3936	13.6363	13.2383	16.6896	9.01892	15.864	16.353	16.616	14.1823	16.8638
ENSMUSG00000008429	52.4131	53.7755	45.9713	57.5451	42.0405	57.6971	57.297	53.9968	53.4454	53.3368
ENSMUSG00000008435	30.2631	33.8733	30.5865	29.0853	32.5443	29.572	29.0111	29.2983	36.3649	30.1679
ENSMUSG00000008438	2.57558	2.76786	3.4799	1.40735	2.12675	2.17042	2.27945	1.39992	2.47943	1.44806
ENSMUSG00000008450	36.8553	26.4357	20.9197	26.9102	19.8525	19.9372	25.2584	21.2177	18.7775	25.8563
ENSMUSG00000008475	41.2093	47.3172	40.6598	44.5662	68.9464	50.9145	49.6298	58.1965	44.7674	50.32
ENSMUSG00000008489	159.428	181.756	178.574	176.857	150.802	177.251	191.266	162.99	181.687	165.803
ENSMUSG00000008496	40.4366	37.5638	34.9821	39.4059	18.6462	31.2903	33.1556	30.1982	33.059	43.3211
ENSMUSG00000008540	10.5599	11.0714	6.22718	11.2588	10.2381	9.94778	8.91057	13.5992	11.9839	10.1364
ENSMUSG00000008575	127.491	134.571	133.884	138.233	94.8136	122.539	137.078	123.093	126.037	130.808
ENSMUSG00000008604	72.1163	71.9643	74.3599	68.8039	57.5213	75.8744	81.4384	74.8955	78.7906	73.2476
ENSMUSG00000008658	131.741	131.935	124.361	124.785	89.9172	128.236	139.15	125.293	120.39	129.481
ENSMUSG00000008668	43.2608	42.5499	40.6653	38.6412	62.9974	10.6306	8.11483	15.8131	9.49895	12.8769
ENSMUSG00000008682	196.776	203.617	187.587	208.298	217.449	214.919	182.917	253.894	193.262	204.167
ENSMUSG00000008683	160.567	155.733	162.249	147.456	198.458	164.856	159.818	174.172	159.773	157.077
ENSMUSG00000008690	74.2746	77.3564	77.1823	78.1941	124.592	75.6899	78.787	96.5902	77.5027	75.8674
ENSMUSG00000008730	293.482	299.838	291.762	318.531	227.927	317.877	323.06	283.625	305.625	318.966
ENSMUSG00000008734	250.376	235.099	250.884	236.307	191.522	249.649	255.401	259.582	260.677	241.343
ENSMUSG00000008763	145.649	154.077	144.141	155.747	131.463	159.617	161.115	163.29	168.463	164.355
ENSMUSG00000008822	5.79506	4.08589	4.57881	4.22206	6.67702	4.25041	3.93723	3.89977	4.8211	4.2235
ENSMUSG00000008845	1.67413	1.05442	1.64837	2.81471	1.48378	1.80869	1.76139	1.5999	1.37746	0.844701
ENSMUSG00000008855	205.918	193.618	200.552	183.269	206.345	186.295	173.963	185.889	187.748	176.542
ENSMUSG00000008859	55.6326	64.0561	57.693	50.6647	65.5337	53.718	66.5184	65.1961	64.1896	59.2497
ENSMUSG00000008892	102.227	104.09	107.421	97.8314	120.68	101.286	95.1731	126.73	106.523	101.959
ENSMUSG00000008958	30.1343	30.5782	30.5865	27.9907	24.0867	28.3964	28.1823	27.8983	29.6154	27.9958
ENSMUSG00000008976	33.7401	38.5813	34.0664	33.4872	35.2151	39.5198	38.647	34.5979	37.4669	37.4082
ENSMUSG00000008999	20.4759	22.8019	12.2712	37.5294	11.8208	15.6451	15.4381	24.6985	9.9177	16.7733
ENSMUSG00000009013	117.704	123.631	121.43	111.806	110.987	137.098	135.42	145.791	120.803	117.534
ENSMUSG00000009030	17.514	13.0485	15.3848	17.6701	17.9538	16.6399	16.5778	17.8989	16.1163	14.8426
ENSMUSG00000009035	104.053	97.7977	99.0855	100.86	44.6124	101.377	97.7054	92.8945	108.13	106.553
ENSMUSG00000009070	1.41657	1.31803	0.915762	1.25098	0.939728	1.35651	1.55417	1.49991	1.10197	1.6894
ENSMUSG00000009073	88.8576	87.2534	85.7153	82.252	103.568	85.0987	81.2312	85.3949	74.796	80.7293
ENSMUSG00000009075	25.9606	21.3745	25.7201	25.1963	22.0233	24.3883	26.5421	26.5334	25.5147	24.5904
ENSMUSG00000009076	3.27228	3.79987	3.9506	2.32526	4.93209	3.37501	2.8835	3.96476	2.99873	4.49139
ENSMUSG00000009079	197.66	186.913	197.986	196.298	146.886	186.183	191.461	164.753	188.738	190.531
ENSMUSG00000009090	152.217	150.387	149.086	152.15	205.801	153.015	141.222	149.891	154.413	147.702
ENSMUSG00000009092	0.643895	1.31803	2.01468	1.09461	0.989188	1.71825	1.34695	0.599964	1.37746	1.6894
ENSMUSG00000009097	1.41657	2.10884	2.01468	2.03284	0.79135	1.35651	1.45056	1.39992	1.23971	0.844701
ENSMUSG00000009112	55.1174	60.1021	56.411	53.7922	51.3883	60.3197	59.3692	57.9965	55.7871	57.0776
ENSMUSG00000009207	84.0927	87.3852	90.8436	87.8814	72.7053	88.9874	93.0429	85.8949	84.5759	91.5897
ENSMUSG00000009214	1.41657	0.659014	0.366305	0.62549	1.08811	1.35651	0.207222	1.6999	0.826475	1.32739
ENSMUSG00000009216	51.3828	46.79	46.3376	47.3809	25.521	44.9459	50.2515	43.6974	43.2522	45.0105
ENSMUSG00000009281	7.19489	10.1198	5.72168	6.54575	10.9172	7.26369	6.11928	11.1033	6.81566	8.45545
ENSMUSG00000009291	41.0805	40.1998	40.6598	43.4716	50.7453	40.6954	37.7145	53.1968	44.7674	52.6128
ENSMUSG00000009292	43.6561	40.068	43.9566	46.599	53.0699	42.685	43.2059	45.7973	54.5474	45.9759
ENSMUSG00000009293	18.7992	20.1658	18.6816	20.4848	25.022	20.619	19.5825	26.3984	16.9427	22.2772
ENSMUSG00000009356	1.03023	1.71344	1.83152	0.781863	1.83	1.71825	1.45056	1.39992	3.03041	1.20672
ENSMUSG00000009376	6.82529	7.11735	3.66305	6.88039	3.80837	7.05388	6.00945	5.69966	2.75492	5.0682
ENSMUSG00000009378	2.96192	3.03146	1.64837	4.37843	2.17621	2.80346	1.55417	2.89983	1.37746	2.41343
ENSMUSG00000009394	331.864	348.75	366.305	341.518	361.499	348.443	351.967	324.281	345.053	339.328
ENSMUSG00000009406	58.3369	48.3716	55.1289	50.1956	28.1424	51.005	51.3912	52.7969	54.4096	56.1123
ENSMUSG00000009418	265.407	258.221	260.364	234.338	158.467	240.58	237.973	218.698	248.641	274.878
ENSMUSG00000009470	172.039	186.592	180.207	195.309	131.943	181.677	181.305	169.777	175.484	171.824
ENSMUSG00000009535	74.048	79.8725	78.3892	77.4044	100.007	73.2518	79.8843	74.0956	84.3005	70.3515
ENSMUSG00000009549	42.8834	42.5723	41.0261	42.2206	87.4937	44.765	40.6156	55.0967	43.5277	42.235
ENSMUSG00000009551	1.80291	1.97704	2.74729	1.7201	1.13757	1.35651	2.69389	1.6999	1.65295	1.56873
ENSMUSG00000009555	52.9282	54.6982	51.649	51.2902	59.1534	57.5162	53.049	57.0966	57.8533	56.3536
ENSMUSG00000009563	14.8032	16.0799	13.546	12.5051	10.5566	14.8258	13.8539	13.5992	14.3228	12.0672
ENSMUSG00000009566	6.1814	7.24915	6.22718	5.62941	5.39107	4.52172	5.28417	5.99964	6.88729	6.75761
ENSMUSG00000009569	303.146	291.284	305.132	306.647	239.326	303.769	299.644	287.083	291.746	351.154
ENSMUSG00000009575	500.822	534.987	493.779	534.481	440.189	539.983	552.041	523.569	542.581	527.214
ENSMUSG00000009585	5.97535	4.37981	6.41217	6.52699	5.46279	5.48846	5.88201	5.81765	5.61452	5.83809
ENSMUSG00000009614	13.9403	10.1488	11.9049	12.9242	15.6786	11.033	9.84307	13.5992	13.9123	9.65372
ENSMUSG00000009621	18.1578	15.5527	14.2859	15.6373	24.2351	13.4747	13.7803	14.0992	17.907	15.808
ENSMUSG00000009628	4.63605	3.42687	3.11359	3.4402	2.62135	2.71303	4.14445	3.09982	3.85688	2.41343
ENSMUSG00000009630	45.7166	53.7755	52.0153	53.6358	51.4378	49.7389	50.7695	61.2963	53.7209	45.4932
ENSMUSG00000009633	6.56773	4.6131	4.39566	6.41127	10.4359	5.60693	7.04556	7.69954	5.50983	5.67156
ENSMUSG00000009640	15.9686	15.9481	16.85	16.4191	30.5659	17.6347	15.0236	17.499	16.6672	19.7901
ENSMUSG00000009647	39.5352	42.8359	38.6452	38.7804	27.7947	36.8972	38.5434	42.1975	38.2933	41.149
ENSMUSG00000009681	212.743	228.678	227.658	219.391	248.979	218.399	209.502	210.987	233.066	233.499
ENSMUSG00000009687	7.72674	6.85374	6.04403	9.85147	5.83621	7.68692	7.66723	9.69942	7.30053	8.68835
ENSMUSG00000009731	13.2642	10.676	13.7364	10.9461	7.36945	13.4747	14.5056	11.3993	11.8461	13.3945
ENSMUSG00000009733	42.6259	39.409	48.3522	48.4755	38.2321	42.685	39.6831	39.9976	42.9767	40.6663
ENSMUSG00000009734	6.31017	8.17177	8.42501	8.60049	4.35243	6.78257	12.3297	5.39968	9.9177	5.30955
ENSMUSG00000009739	87.0547	91.3393	93.9572	91.7907	79.9264	80.4866	84.9612	82.0951	87.8819	87.4869
ENSMUSG00000009741	111.681	115.416	110.064	107.653	100.32	108.972	113.773	97.0232	110.952	106.692
ENSMUSG00000009772	1.67413	2.89966	4.39566	2.34559	2.81919	3.4365	2.48667	3.19981	3.3059	1.93074
ENSMUSG00000009828	30.0055	31.1055	36.4473	34.2456	19.6354	35.6311	34.7098	30.3982	40.7728	34.3914
ENSMUSG00000009863	62.2003	60.6293	65.0191	56.1377	94.6653	62.1284	60.6126	77.0954	62.6744	56.3536
ENSMUSG00000009894	271.466	269.668	266.67	252.542	382.766	271.755	249.91	311.881	266.538	262.943
ENSMUSG00000009905	49.7087	50.0851	51.8321	51.2902	48.3218	49.0154	49.5262	47.7972	53.1699	43.8038
ENSMUSG00000009907	70.9444	73.9374	69.2316	73.6515	73.466	68.6397	70.553	67.9959	75.2092	71.6789
ENSMUSG00000009927	95.2025	90.8253	93.8546	89.6359	92.7705	84.2549	82.2052	122.3	91.8117	91.8371
ENSMUSG00000009995	43.5273	34.6641	41.5756	40.6569	36.9462	40.3337	34.917	35.1979	43.2522	40.5456
ENSMUSG00000010021	10.4311	9.09439	7.14295	9.38235	10.2876	8.31996	7.3564	8.3995	6.47405	11.8258
ENSMUSG00000010025	48.0346	53.6437	49.0849	55.825	53.0699	50.3719	49.2153	53.8968	48.3488	47.0619
ENSMUSG00000010044	6.43895	3.82228	3.4799	6.09853	5.98459	5.51649	4.14445	6.19963	4.54561	5.91291
ENSMUSG00000010045	23.1802	22.0111	20.5131	20.4848	18.9429	20.2573	15.2309	24.6985	19.6977	23.2896
ENSMUSG00000010047	10.5599	10.2806	7.6924	10.6333	6.13296	11.2139	9.94668	12.5992	9.64221	9.05037
ENSMUSG00000010048	2.27681	3.44401	4.02935	4.43942	4.70606	3.19052	2.54262	4.32674	2.9698	3.2521
ENSMUSG00000010051	9.57988	8.10587	8.32977	10.8397	4.12343	9.65567	6.44358	10.7104	10.1133	6.69486
ENSMUSG00000010054	41.8352	35.3231	42.4566	37.2042	32.9296	40.4088	38.5361	47.0892	38.0151	40.1788
ENSMUSG00000010057	20.2183	23.3291	18.8647	20.3284	22.5535	23.0608	21.4475	25.9985	24.932	24.3757
ENSMUSG00000010064	59.7535	63.3971	60.2572	58.1706	43.4253	65.384	52.5309	62.8963	53.7209	58.6464
ENSMUSG00000010066	192.138	189.532	193.775	187.178	185.868	194.072	199.244	169.39	200.145	190.178
ENSMUSG00000010067	11.3184	9.68619	9.0111	8.92574	17.612	7.89853	8.08168	9.52743	6.82531	6.40283
ENSMUSG00000010080	3.0907	4.21769	4.39566	5.00392	4.20405	2.53216	4.14445	3.3998	4.54561	2.77545
ENSMUSG00000010086	76.6235	72.8869	82.0523	74.1206	91.401	69.7249	65.8968	64.3962	80.3058	81.0913
ENSMUSG00000010095	95.6829	91.2075	100.184	97.1073	97.2372	92.4239	76.0507	109.493	85.2647	91.831
ENSMUSG00000010097	100.448	94.898	100.551	88.1941	64.3467	103.005	92.8357	89.5947	80.9946	101.726
ENSMUSG00000010110	53.8297	52.0621	47.2533	50.8211	36.7483	47.2067	48.4901	47.9971	53.0322	50.1994
ENSMUSG00000010122	5.27994	5.27211	1.83152	10.0078	1.68162	1.89912	1.76139	5.19969	2.20393	2.77545
ENSMUSG00000010136	0.772674	1.18622	0.915762	1.09461	2.17621	0.994778	1.13972	1.6999	0.964221	1.93074
ENSMUSG00000010142	1.41657	2.10884	1.64837	1.40735	0.890269	0.994778	2.17584	1.09993	1.37746	1.20672
ENSMUSG00000010154	27.0436	28.733	28.0223	25.9578	34.1764	27.3112	27.3534	29.3982	30.7173	25.2204
ENSMUSG00000010175	78.684	92.7892	80.7702	86.474	61.5275	85.9126	92.214	82.1951	80.7053	89.9003
ENSMUSG00000010205	49.7474	43.4686	49.5482	46.2628	17.79	42.6298	42.7904	39.2467	46.4906	50.1221
ENSMUSG00000010277	364.316	369.443	368.869	376.545	366.247	386.607	388.853	368.978	377.148	370.703
ENSMUSG00000010290	40.3078	38.3546	42.8577	40.5005	36.5999	41.2381	38.2326	41.1975	40.635	39.0976
ENSMUSG00000010307	7.59797	10.5442	8.42501	11.2588	7.71566	11.2139	8.18529	10.6994	9.64221	9.41238
ENSMUSG00000010311	1.67413	1.71344	2.56413	1.7201	0.939728	1.80869	2.07222	1.99988	2.89266	1.20672
ENSMUSG00000010358	4.37849	2.63606	3.66305	3.12745	3.46216	3.70781	1.55417	4.39974	1.10197	3.01679
ENSMUSG00000010362	3.21948	3.16327	3.29674	3.12745	5.14378	2.6226	2.7975	4.79971	4.27012	2.89612
ENSMUSG00000010376	61.4276	59.5749	51.0831	61.1417	49.2111	60.4074	54.082	67.295	58.9552	53.8183
ENSMUSG00000010392	72.5026	76.7092	68.6822	78.1863	60.8845	82.2952	79.6771	80.5952	71.6278	72.1616
ENSMUSG00000010406	10.6887	10.4124	10.9891	16.5755	41.3975	14.1078	12.6406	18.3989	14.4633	12.6705
ENSMUSG00000010453	123.113	122.708	121.613	117.905	142.591	116.118	128.064	113.593	126.864	127.912
ENSMUSG00000010461	7.46919	8.96259	4.94512	9.85147	6.5781	8.31996	9.01418	7.29956	5.92307	8.68835
ENSMUSG00000010476	67.8666	68.0102	61.3561	68.1784	56.7284	60.3197	69.5231	71.2928	75.898	64.0718
ENSMUSG00000010505	60.7837	64.9788	70.6968	66.4583	71.8645	66.2884	63.2029	57.2966	71.4901	62.1458
ENSMUSG00000010517	52.7994	57.9932	60.9898	60.2034	69.3421	58.7823	56.9862	58.7965	51.7924	55.5089
ENSMUSG00000010529	8.24186	10.017	9.34078	8.91323	9.39728	9.2243	10.5683	9.39944	8.54024	9.17104
ENSMUSG00000010554	72.5026	71.1735	69.5979	73.3387	73.5956	74.6083	78.5373	69.2959	76.0357	72.8856
ENSMUSG00000010607	6.05262	3.55867	3.8462	5.00392	4.05567	3.1652	6.73473	6.19963	4.54561	3.25813
ENSMUSG00000010608	218.976	214.274	219.173	211.982	174.037	197.599	229.379	188.089	223.562	224.67
ENSMUSG00000010609	20.3471	18.716	16.1174	20.4848	23.4932	19.6242	17.8211	19.1989	19.0089	18.7041
ENSMUSG00000010651	1.28779	0.682738	0.461544	0.397186	0.350172	1.08612	1.17495	0.920945	1.31823	1.21154
ENSMUSG00000010660	11.3326	11.4668	11.3555	12.1971	13.2551	10.6713	12.0189	11.7993	11.4329	10.6191
ENSMUSG00000010663	328	331.616	322.898	333.699	232.608	336.235	338.705	343.979	336.513	320.504
ENSMUSG00000010721	42.4971	44.6811	44.8724	35.9657	39.9137	42.5946	41.1337	36.6978	45.4561	45.2518
ENSMUSG00000010751	4.10934	3.90663	5.49457	5.07585	2.57782	3.13174	4.56822	3.72878	4.09794	4.54932
ENSMUSG00000010755	38.2088	32.0281	36.081	35.1838	57.3729	39.5198	35.435	38.5977	39.5331	37.4082
ENSMUSG00000010803	309.199	334.911	327.477	313.996	290.475	321.856	373.415	328.78	344.64	273.442
ENSMUSG00000010825	5.34691	3.0631	5.12644	3.28382	3.40231	3.20499	4.19211	3.47279	3.96295	3.95923
ENSMUSG00000010830	1.80291	1.18622	0.915762	1.40735	1.13757	1.44695	0.932501	1.29992	0.964221	1.44806
ENSMUSG00000010911	7.08285	7.90817	10.4397	10.0078	13.7003	8.953	8.2889	9.09946	7.98926	7.72298
ENSMUSG00000010914	29.4904	34.1369	37.3631	35.8093	41.5459	30.8381	35.435	32.798	36.5026	30.6506
ENSMUSG00000010936	51.2541	41.6497	45.2387	48.6319	50.5475	49.8293	48.9045	49.1971	50.8282	54.5435
ENSMUSG00000011096	35.9294	34.9277	33.1506	30.3363	26.5102	34.9981	30.8762	35.8979	28.2379	33.6674
ENSMUSG00000011114	27.8665	30.3489	31.3777	31.803	51.7711	32.7526	27.9885	39.5236	27.5051	34.3612
ENSMUSG00000011148	20.0895	15.8163	15.9343	17.9828	22.9986	16.8208	14.5056	20.6988	21.3506	17.256
ENSMUSG00000011154	3.60581	4.34949	4.57881	3.59657	5.39107	4.06954	3.21195	4.49973	4.13238	5.43022
ENSMUSG00000011158	26.5182	30.8353	29.2989	29.9876	43.2483	23.3167	29.0049	24.6985	27.1304	26.7891
ENSMUSG00000011171	7.85552	8.03997	6.22718	6.09853	6.18242	8.41039	5.18056	6.99958	5.37209	4.82686
ENSMUSG00000011179	36.5436	38.0014	40.9126	38.4223	79.5351	41.1232	39.0811	42.5135	41.624	39.8747
ENSMUSG00000011254	8.88576	5.93112	6.41034	7.66225	6.72648	7.23475	6.63112	6.09964	6.33631	6.63693
ENSMUSG00000011256	26.0134	26.756	28.2055	21.423	19.9816	24.2364	25.2811	21.9987	27.2737	27.6338
ENSMUSG00000011257	38.4521	29.57	29.8117	27.4246	42.0192	31.9315	29.1396	29.1643	26.9651	29.6321
ENSMUSG00000011305	1.80291	1.44983	1.64837	1.87647	2.42351	2.53216	1.34695	1.89989	1.92844	2.05142
ENSMUSG00000011306	63.3593	60.8929	63.0044	59.7343	73.645	56.6119	58.8512	56.5966	61.5724	55.2676
ENSMUSG00000011382	31.5393	37.1684	31.3191	41.126	31.8518	37.2589	38.533	35.1979	38.7066	40.402
ENSMUSG00000011427	22.0212	27.0196	24.9087	22.9868	32.0497	23.8747	27.0425	26.4984	26.3095	24.0136
ENSMUSG00000011589	29.748	30.3146	32.0517	22.674	24.5319	27.1303	26.11	28.0983	27.9624	26.3064
ENSMUSG00000011658	21.725	25.3826	26.0406	23.6138	20.2141	23.0933	22.5417	23.5646	23.5077	26.5815
ENSMUSG00000011751	179.647	166.994	199.636	172.166	280.282	161.147	160.597	162.383	169.825	174.491
ENSMUSG00000011752	303.991	311.269	314.894	300.055	406.507	314.106	307.767	340.179	315.256	297.91
ENSMUSG00000011831	90.3772	91.0757	98.5324	94.4349	115.581	88.0695	93.7516	87.7738	88.7083	93.6315
ENSMUSG00000011832	117.981	109.007	129.927	110.438	150.167	118.142	108.928	106.226	121.146	114.698
ENSMUSG00000011837	17.514	16.3435	17.5826	15.95	23.9383	15.1025	16.1634	23.0986	14.7388	17.9801
ENSMUSG00000011877	220.341	213.389	218.501	210.321	251.748	210.35	195.1	217.887	212.266	198.625
ENSMUSG00000011884	25.2407	27.2832	24.3593	25.8015	22.504	22.4277	23.1053	26.0984	24.7943	27.9958
ENSMUSG00000011958	30.1317	31.1041	28.0095	33.3058	40.6531	29.4816	27.975	28.6983	27.5354	28.2371
ENSMUSG00000011960	90.4776	86.0356	88.0798	81.1918	71.6395	83.5233	95.5627	73.4446	85.7027	89.0435
ENSMUSG00000012017	10.0448	7.51276	8.79132	11.1025	8.25972	7.95822	4.66251	10.0994	5.78533	8.80902
ENSMUSG00000012076	52.5419	47.0536	47.6196	46.7554	48.8164	49.2867	54.4995	47.9971	46.8336	46.8206
ENSMUSG00000012114	82.5976	79.7407	82.0523	81.1589	62.3198	88.7522	80.9214	74.3956	88.0196	86.1595
ENSMUSG00000012117	46.618	48.3716	51.0995	49.8828	58.7578	54.351	53.9815	50.597	53.8586	49.1133
ENSMUSG00000012126	15.4715	13.3319	15.4178	13.312	17.8623	14.8358	13.169	14.7221	14.1988	19.0733
ENSMUSG00000012296	22.6651	19.375	17.5826	16.2627	13.3046	15.3738	16.8886	17.7989	19.4222	19.7901
ENSMUSG00000012405	139.451	148.087	145.046	146.154	99.2957	152.061	128.62	212.841	144.444	152.012
ENSMUSG00000012422	50.2238	50.6123	52.1984	56.1377	37.7375	51.0954	56.0537	50.797	50.1395	54.1815
ENSMUSG00000012429	22.2788	17.1238	19.9636	23.6123	16.3122	21.5234	23.4161	24.0826	14.8766	17.1354
ENSMUSG00000012443	1.93169	2.24065	2.01468	1.7201	2.22567	1.26608	3.21195	2.39986	2.47943	2.77545
ENSMUSG00000012483	5.02238	3.55867	3.29674	1.56373	6.52864	3.52694	4.33199	3.69978	4.27012	3.74082
ENSMUSG00000012535	90.0011	83.6948	94.1404	87.5686	106.437	93.1474	94.5971	92.3945	82.7853	86.9909
ENSMUSG00000012609	80.2294	89.8895	90.8436	80.5319	83.8337	81.3005	92.4212	84.295	82.5098	81.4533
ENSMUSG00000012640	44.6863	46.131	49.4512	45.6608	34.127	43.2276	48.8009	46.0973	44.9051	47.7859
ENSMUSG00000012819	30.6494	18.4524	25.4582	21.5794	27.2521	29.7529	24.6595	30.8982	40.9105	15.0839
ENSMUSG00000012848	102.766	101.884	106.595	98.0456	169.052	112.5	94.9079	152.491	102.345	104.019
ENSMUSG00000013033	620.501	569.642	608.907	570.613	354.345	548.053	546.485	487.564	577.674	605.449
ENSMUSG00000013076	231.03	238.036	239.014	260.986	244.676	236.124	237.477	217.087	250.146	252.204
ENSMUSG00000013089	34.5772	37.2448	37.777	31.8953	31.9246	41.0572	34.0881	35.2979	40.5785	33.6396
ENSMUSG00000013150	19.3169	18.3206	21.4288	20.6412	36.5505	19.8051	18.7536	23.2986	22.8658	18.9454
ENSMUSG00000013155	7.46919	7.77636	6.04403	6.41127	6.0835	7.68692	6.11306	7.29956	6.88729	6.51626
ENSMUSG00000013160	118.219	125.344	124.727	121.345	115.883	130.768	123.401	147.991	129.481	127.791
ENSMUSG00000013236	683.688	639.639	706.419	657.859	574.471	656.191	616.28	633.462	673.302	698.085
ENSMUSG00000013275	92.7209	80.1361	71.7958	102.893	54.0097	80.3057	76.4651	72.6957	74.245	81.3326
ENSMUSG00000013367	48.2922	48.767	55.6783	43.1588	27.2521	45.7598	49.319	35.9979	47.7978	41.9937
ENSMUSG00000013419	71.7299	65.9014	72.7115	71.3059	62.1705	64.4797	52.4273	69.6958	64.6028	62.2665
ENSMUSG00000013465	38.7625	39.1454	36.4473	32.6819	50.2013	34.9077	36.5748	38.7977	32.508	36.3221
ENSMUSG00000013483	1.51702	0.444175	0.675833	1.08523	2.60206	0.929665	1.51894	1.35392	2.61579	2.51117
ENSMUSG00000013495	32.6133	29.5765	32.8099	30.3488	18.6284	36.2877	37.0027	31.8391	32.3923	39.0481
ENSMUSG00000013523	105.725	106.892	106.41	103.828	161.128	124.618	141.844	119.693	137.746	119.099
ENSMUSG00000013539	69.6695	59.9703	58.6088	56.2941	56.9278	65.0223	61.2342	59.3965	68.8729	58.5257
ENSMUSG00000013584	15.3247	21.352	4.94512	28.4598	6.0835	4.06954	4.35167	17.299	3.99463	6.51626
ENSMUSG00000013593	77.2674	83.0357	79.6713	82.8774	168.508	82.2952	74.4965	90.1946	79.8926	77.3505
ENSMUSG00000013622	35.7233	34.7959	36.2642	39.3871	48.078	39.7649	35.0206	42.2635	30.1663	39.9423
ENSMUSG00000013629	25.4983	25.1743	23.4435	25.3324	28.3897	24.5981	23.4161	26.1984	31.4061	26.6684
ENSMUSG00000013646	39.664	38.8818	37.9126	35.0274	50.1024	38.7963	36.5748	33.798	36.5026	34.15
ENSMUSG00000013662	113.712	125.872	118.316	119.156	99.908	125.885	131.068	128.792	121.079	115.241
ENSMUSG00000013663	309.72	348.496	319.044	320.329	278.003	332.822	343.759	308.356	331.401	344.316
ENSMUSG00000013698	506.874	494.129	476.929	508.211	331.328	500.192	475.368	597.464	524.123	514.423
ENSMUSG00000013701	37.579	44.49	40.3576	34.5192	40.1373	40.794	39.164	43.1004	37.4352	35.3025
ENSMUSG00000013736	28.8478	33.5702	35.8997	35.7171	50.3689	34.044	37.4441	33.648	40.3692	31.949
ENSMUSG00000013787	164.193	159.877	147.621	147.303	210.845	145.871	124.955	146.791	151.383	150.598
ENSMUSG00000013822	26.0134	18.8478	20.8794	25.9578	31.5551	21.4329	24.7631	31.3981	25.8962	20.6348
ENSMUSG00000013833	35.4142	35.1913	38.2789	29.5544	32.6927	32.1042	28.9075	37.2978	34.712	29.2025
ENSMUSG00000013846	23.9529	23.7245	25.6413	25.0196	13.6013	29.2103	25.0739	22.5987	29.2021	27.3924
ENSMUSG00000013858	74.1317	69.7039	84.6164	67.8657	50.3037	65.5558	67.9451	65.9021	66.9445	67.9188
ENSMUSG00000013878	53.5721	54.1709	47.8028	56.5897	51.5411	52.4917	58.6015	52.2969	52.5514	51.6474
ENSMUSG00000013921	562.893	511.79	514.475	545.584	398.841	527.232	560.33	502.67	562.692	569.811
ENSMUSG00000013973	26.401	29.9772	28.6835	27.4027	21.3002	28.5791	25.4335	31.9001	26.0519	25.4195
ENSMUSG00000013997	24.8531	19.1852	22.2329	19.0399	16.4373	25.6815	23.2638	24.9965	23.3989	26.1073
ENSMUSG00000014039	24.3392	19.5068	25.0919	22.0485	29.2305	24.4173	23.0017	20.9987	23.1413	24.7377
ENSMUSG00000014074	40.823	40.8589	44.506	42.2206	54.7515	42.8659	41.3409	44.8973	40.2218	38.6149
ENSMUSG00000014075	10.0448	7.77636	10.4397	12.5098	9.44674	10.7617	9.63585	9.09946	11.0197	9.41238
ENSMUSG00000014077	134.188	148.539	139.379	147.303	110.837	132.758	131.482	143.992	122.455	125.136
ENSMUSG00000014158	2.96192	2.10884	1.64837	1.09461	1.18703	1.89912	1.96861	1.99988	1.37746	1.56873
ENSMUSG00000014164	36.8308	39.5408	48.1691	34.0892	32.0002	37.6207	35.6423	33.198	35.8139	46.9412
ENSMUSG00000014177	16.6125	22.0111	19.9636	20.6412	17.3602	19.2625	23.4161	22.1987	23.1413	19.7901
ENSMUSG00000014195	100.051	94.4907	99.0763	96.7837	125.162	90.1486	98.5208	89.1687	93.3889	83.0051
ENSMUSG00000014226	63.7456	83.9584	68.8653	71.7703	101.242	73.3377	78.327	82.5951	71.2146	72.1616
ENSMUSG00000014232	15.6904	16.9696	14.7987	18.4879	34.4658	14.3691	15.3645	14.0262	16.4579	16.071
ENSMUSG00000014243	2.70436	2.63606	2.19783	2.50196	2.76973	1.80869	1.96861	1.89989	1.92844	2.05142
ENSMUSG00000014245	9.27209	8.69898	9.70708	10.477	8.01242	9.58604	9.94668	7.89953	10.7442	12.4292
ENSMUSG00000014294	14.1657	11.9941	15.2017	13.448	38.1332	12.4799	11.8117	18.1989	12.3971	11.5845
ENSMUSG00000014301	14.7053	16.6704	14.9251	12.9242	13.8531	18.8565	14.6154	16.777	15.827	16.5465
ENSMUSG00000014303	26.4409	20.8604	21.1486	27.5216	14.9184	19.8051	18.132	19.1129	22.9636	23.531
ENSMUSG00000014313	98.0047	92.9645	86.8234	96.4334	127.25	89.0046	98.2079	128.997	93.9124	83.4094
ENSMUSG00000014329	21.6349	25.2824	17.5662	25.9578	19.3881	17.4511	15.7323	18.4989	13.6368	20.5142
ENSMUSG00000014349	73.1465	82.1131	73.6273	79.9064	67.0175	77.4118	72.0098	85.7949	80.1681	80.0052
ENSMUSG00000014353	57.3067	54.3027	54.03	57.3887	60.5383	55.8884	53.8778	58.3965	59.9194	57.8017
ENSMUSG00000014355	175.526	198.89	172.896	182.487	184.978	194.253	188.158	186.489	180.034	189.696
ENSMUSG00000014361	23.6953	20.8248	21.4288	25.6451	23.3448	19.986	18.4428	15.3991	20.9374	18.2214
ENSMUSG00000014402	69.3398	76.7712	67.3232	69.5999	83.1828	72.8512	72.6626	85.7949	64.421	66.0604
ENSMUSG00000014418	21.5061	20.2976	21.2457	20.4848	25.1748	18.539	23.4161	18.1989	21.0751	23.7723
ENSMUSG00000014426	117.447	106.892	112.069	111.806	136.557	113.857	108.999	101.794	106.753	112.104
ENSMUSG00000014444	9.69964	10.3307	7.51475	12.1032	8.64896	9.96586	9.50322	8.94047	8.21241	10.105
ENSMUSG00000014470	19.9608	18.4524	19.4142	20.0157	19.1902	21.7042	17.3031	20.8988	17.907	21.3589
ENSMUSG00000014496	81.1308	85.6718	89.0121	94.7618	82.4983	82.4761	94.7007	82.5951	85.2647	84.9528
ENSMUSG00000014498	153.594	143.342	141.577	142.925	118.645	136.643	130.706	114.184	145.46	146.249
ENSMUSG00000014503	3.48605	2.62683	5.91216	4.2721	3.20893	4.77945	3.73415	2.68384	3.72189	3.2171
ENSMUSG00000014504	17.6427	15.9481	15.568	18.7647	24.4824	15.4643	18.65	16.899	18.5957	14.6013
ENSMUSG00000014547	45.3302	42.3087	44.506	42.8461	41.1997	49.8293	46.9359	41.0976	52.3434	53.0955
ENSMUSG00000014550	62.3291	74.6004	75.642	70.9931	79.2834	81.21	76.0507	72.0957	75.898	72.4029
ENSMUSG00000014551	56.5726	56.919	58.4458	58.0236	56.4732	63.5726	72.3611	64.6241	70.5534	52.4656
ENSMUSG00000014554	16.8701	15.4209	12.8207	12.3534	13.7003	15.0121	15.5417	12.6992	14.8766	13.3945
ENSMUSG00000014592	586.975	615.255	619.605	582.019	573.877	586.738	630.474	558.367	611.178	585.016
ENSMUSG00000014599	41.8532	36.6412	39.7441	40.8132	35.0172	37.6207	33.9845	38.3977	37.0536	39.3389
ENSMUSG00000014601	75.3358	74.864	72.8947	80.2191	90.7085	72.0762	68.6943	70.7958	67.9087	67.8174
ENSMUSG00000014602	2371.21	2221.01	2318.34	2275.22	2404.91	2270.26	2369.59	2098.57	2404.22	2284.31
ENSMUSG00000014606	66.9934	65.8091	65.0191	60.7054	59.3374	68.3774	59.3755	68.5959	65.1538	67.8174
ENSMUSG00000014633	5.66628	5.93112	6.77664	3.90931	8.80377	5.7878	7.25279	6.09964	6.88729	3.98216
ENSMUSG00000014668	32.3235	30.8418	32.2733	37.2057	35.3288	32.0038	35.6423	31.6981	33.8855	37.5288
ENSMUSG00000014748	29.3616	28.6012	31.3191	24.2377	14.0465	26.4973	26.5245	30.4982	29.0644	29.6852
ENSMUSG00000014763	150.392	146.828	150.368	158.875	170.289	159.707	160.805	155.091	145.046	137.445
ENSMUSG00000014767	47.5066	42.9295	51.2809	51.3043	32.3405	51.9084	54.5368	48.0051	46.3832	46.9292
ENSMUSG00000014769	70.4422	73.8096	70.6968	68.3348	144.916	77.7735	61.7523	93.3944	68.3219	72.7649
ENSMUSG00000014771	8.12596	10.8461	8.42684	5.92808	13.1621	8.6826	9.70216	8.79148	6.51125	6.28699
ENSMUSG00000014773	8.88576	10.1488	9.34078	9.6951	11.7219	9.85734	9.73946	7.79954	8.81573	8.56768
ENSMUSG00000014776	36.1959	36.8718	32.548	32.3238	54.5715	35.2441	31.7455	38.2977	32.8965	32.27
ENSMUSG00000014778	9.14331	6.98555	8.24186	9.06961	7.02323	8.41039	6.52751	6.09964	8.4025	8.32634
ENSMUSG00000014782	5.15116	3.82228	4.39566	3.90931	2.81919	3.61737	4.04084	3.99976	3.85688	4.34418
ENSMUSG00000014786	36.0581	32.2917	35.5316	23.4559	27.1037	29.3912	30.9798	27.9983	29.3399	31.7366
ENSMUSG00000014791	10.1735	8.43538	7.87556	9.06961	7.71566	10.2191	9.53223	8.89947	9.64221	9.53305
ENSMUSG00000014813	7.1936	8.83079	9.15762	9.06961	3.60509	8.31996	13.055	6.89959	11.9839	8.92969
ENSMUSG00000014837	28.0648	19.9352	25.145	24.9086	20.4584	22.2722	21.0963	20.2988	27.2985	21.9115
ENSMUSG00000014846	95.1677	95.4252	91.9425	94.449	110.097	97.3073	93.6646	128.492	88.5706	110.776
ENSMUSG00000014850	30.6185	34.1066	32.0242	35.6029	41.9332	33.3585	33.9493	36.0848	33.1582	32.1964
ENSMUSG00000014856	10.3023	10.1488	8.60817	9.6951	7.9135	8.31996	8.59973	10.6994	9.22897	9.65372
ENSMUSG00000014859	22.2788	19.6386	20.3299	20.6412	23.79	19.1721	16.6814	22.5987	19.6977	23.0483
ENSMUSG00000014867	62.5313	65.3267	62.5118	66.4583	55.7734	72.257	66.2076	66.696	65.37	72.7649
ENSMUSG00000014873	23.4932	18.2362	20.6394	23.7061	22.323	19.7147	23.6234	21.8987	21.4098	18.8248
ENSMUSG00000014905	69.4119	74.3368	68.3085	71.9314	72.506	84.0135	78.5342	83.995	72.5921	69.7457
ENSMUSG00000014907	19.3169	18.3166	19.5973	18.7647	16.1668	15.826	18.3382	15.1991	15.2774	19.7901
ENSMUSG00000014932	29.2174	35.6856	32.6011	32.355	33.2446	31.5191	33.3245	29.9722	29.7159	34.535
ENSMUSG00000014956	275.837	294.736	287.879	276.945	319.91	296.943	329.172	312.418	289.753	273.655
ENSMUSG00000014959	105.963	101.098	106.576	101.748	97.3455	100.826	104.647	111.986	103.575	99.4237
ENSMUSG00000014980	16.0317	14.5958	15.5112	18.5708	18.0913	16.2194	20.1027	19.2739	18.8491	17.7315
ENSMUSG00000015002	111.651	128.244	125.643	129.164	132.7	122.629	141.119	126.192	132.512	121.275
ENSMUSG00000015013	9.40087	16.6071	12.2712	15.6373	22.5535	17.0921	14.7128	17.8989	14.3256	14.2392
ENSMUSG00000015016	20.0895	15.8163	21.2457	20.4848	23.3943	20.5286	18.9609	18.2989	18.3202	20.0315
ENSMUSG00000015023	23.5395	21.9214	21.5222	23.5872	29.4986	17.717	17.0979	21.8457	21.9526	18.8863
ENSMUSG00000015027	10.1735	9.88521	10.9891	9.6951	10.337	10.3999	8.91057	9.09946	8.26475	8.44701
ENSMUSG00000015053	3.86337	10.5442	5.86088	7.975	4.45135	11.3043	7.3564	7.99952	8.67799	10.4984
ENSMUSG00000015085	16.8701	15.0255	10.806	16.1064	9.32062	12.3895	8.80696	17.599	12.6726	14.4806
ENSMUSG00000015087	150.929	139.975	151.833	147.459	162.474	154.1	156.971	149.191	154.689	146.495
ENSMUSG00000015090	496.186	514.69	106.961	933.075	91.7472	61.9475	67.4509	505.67	105.927	111.138
ENSMUSG00000015092	36.8308	34.9277	27.8392	28.7725	57.818	29.9338	30.5653	41.0976	31.2683	31.978
ENSMUSG00000015094	156.724	134.307	145.24	128.225	155.725	132.486	117.288	168.69	132.236	155.546
ENSMUSG00000015095	47.777	45.6038	46.3376	46.7554	48.8164	47.2067	42.0662	48.8971	46.2826	46.9412
ENSMUSG00000015112	5.27994	3.82228	4.94512	5.16029	3.85783	4.88345	5.4914	5.89965	5.23434	4.46485
ENSMUSG00000015120	86.2781	94.0083	96.0049	91.2215	93.2586	96.8461	92.7735	96.9282	89.999	103.436
ENSMUSG00000015126	5.87361	7.28869	8.13014	6.00471	11.3544	7.35955	6.9948	6.49961	5.14067	6.83242
ENSMUSG00000015127	60.5171	51.8565	53.6215	52.0001	52.561	53.4503	52.8935	46.2442	56.5116	54.1103
ENSMUSG00000015133	8.24186	9.4898	8.24186	11.2588	6.97377	6.96344	5.18056	9.19945	5.78533	5.55089
ENSMUSG00000015143	70.4267	63.4209	54.9897	63.7077	68.7124	56.611	57.5654	50.223	53.5432	67.967
ENSMUSG00000015149	102.508	94.239	93.7741	90.8524	71.7656	91.61	96.4621	106.194	95.1824	95.6925
ENSMUSG00000015165	204.501	191.509	206.047	181.236	173.998	190.545	191.266	190.589	185.406	187.162
ENSMUSG00000015176	39.7927	37.432	37.5463	35.0274	58.9556	38.0729	37.1964	36.9978	40.084	41.9937
ENSMUSG00000015189	98.2584	101.488	102.932	105.708	100.452	104.633	105.787	102.694	103.86	103.416
ENSMUSG00000015202	7.08285	5.93112	5.86088	6.2549	5.39107	6.14953	6.00945	6.49961	6.33631	5.43022
ENSMUSG00000015214	47.0044	49.0306	46.887	46.7554	45.7994	47.6589	47.5576	45.4973	47.6601	50.9234
ENSMUSG00000015217	28.0906	24.5206	25.4344	24.7022	40.0428	23.8285	24.818	20.9987	25.0422	21.6038
ENSMUSG00000015222	2479	2549.86	2516.7	2570.92	2951.19	2547.17	2679.8	2539.45	2608.22	2725
ENSMUSG00000015224	72.889	71.0417	56.2278	64.4255	59.4502	66.5597	78.9518	86.3948	77.8264	66.49
ENSMUSG00000015243	110.75	110.187	109.525	122.127	109.058	114.219	108.274	117.693	108.819	116.931
ENSMUSG00000015247	6.56773	7.90817	7.87556	6.09853	8.1608	6.60171	6.83834	7.39956	7.71377	5.55089
ENSMUSG00000015289	5.5375	6.32653	5.12827	6.09853	5.19324	6.87301	6.94195	5.99964	6.6118	7.24029
ENSMUSG00000015290	37.2172	32.5118	34.5774	32.3691	26.7481	35.9024	36.9094	40.2446	38.0179	34.3914
ENSMUSG00000015291	641.964	661.123	631.876	641.44	709.841	649.68	663.216	651.561	671.098	656.333
ENSMUSG00000015305	215.938	226.684	224.838	219.982	295.596	231.575	251.432	224.262	231.543	223.956
ENSMUSG00000015312	1.80291	2.63606	2.74729	2.81471	4.05567	2.71303	2.38306	2.79983	2.61717	2.77545
ENSMUSG00000015335	3.21948	3.55867	3.66305	3.28382	2.47297	3.61737	4.45528	4.29974	3.85688	3.13746
ENSMUSG00000015337	9.3236	10.4875	9.30964	7.34169	11.0641	8.79655	6.12032	10.5314	8.4204	8.55561
ENSMUSG00000015340	1.03023	1.44983	0.366305	2.97108	1.03865	1.08521	0.725279	1.79989	0.964221	0.965372
ENSMUSG00000015341	61.2525	58.4993	63.9678	61.0588	50.2305	77.6605	72.4792	74.9545	73.143	63.4636
ENSMUSG00000015342	43.2698	47.0536	43.0408	36.7475	22.8008	46.9354	41.2373	42.6975	42.5635	43.6831
ENSMUSG00000015354	5.66628	4.6131	6.22718	7.81863	7.86404	4.97389	5.28417	5.29968	7.02504	4.2235
ENSMUSG00000015357	24.5968	32.5553	30.037	27.3652	41.5459	27.3112	32.3267	34.098	30.4418	27.6338
ENSMUSG00000015363	24.3392	23.9881	27.1066	23.6123	35.1656	21.2521	17.6139	22.0987	20.3864	22.8069
ENSMUSG00000015377	63.2305	55.489	79.305	61.7672	47.2832	56.1597	56.5717	52.9968	61.5724	67.3347
ENSMUSG00000015396	55.8901	48.2398	57.1436	51.6029	51.8829	56.0693	57.297	63.1962	55.9248	54.6642
ENSMUSG00000015405	1.28779	1.44983	0.549457	1.40735	3.11594	1.44695	1.34695	1.39992	1.10197	1.56873
ENSMUSG00000015452	1.67413	1.05442	1.28207	1.40735	1.53324	0.452172	1.03611	1.49991	0.688729	1.08604
ENSMUSG00000015461	27.8163	31.5009	28.0223	24.3941	21.4159	27.1303	25.6956	32.0981	28.6511	30.5299
ENSMUSG00000015468	9.65843	6.72194	5.86088	7.50588	8.50701	6.69214	6.52751	7.79954	6.74955	9.41238
ENSMUSG00000015474	19.832	18.716	19.9636	14.2299	12.6097	19.7147	22.5873	20.7988	19.8354	25.9444
ENSMUSG00000015476	139.081	122.181	108.976	123.534	42.8318	116.66	122.676	98.1941	120.528	121.637
ENSMUSG00000015478	28.6392	30.7285	31.6707	26.7913	17.3321	27.6946	29.9437	33.416	33.3579	34.36
ENSMUSG00000015484	8.88576	11.2032	11.9049	8.13137	4.7481	8.41039	7.3564	6.49961	6.74955	6.39559
ENSMUSG00000015488	45.8453	41.9133	45.605	41.9078	36.9462	38.2537	40.8228	34.9979	40.4973	40.063
ENSMUSG00000015501	202.054	212.598	206.779	212.198	198.728	205.648	203.907	182.689	204.966	211.779
ENSMUSG00000015522	52.1555	46.5264	44.3229	44.8789	39.5675	40.9668	47.3503	42.6975	45.8694	52.9748
ENSMUSG00000015533	6.43895	6.32653	4.76196	4.22206	4.20405	6.87301	5.4914	6.59961	5.78533	6.63693
ENSMUSG00000015536	30.6494	27.9422	27.656	35.4966	31.0605	36.8972	35.435	40.0976	34.9874	39.5803
ENSMUSG00000015542	5.79506	6.19473	5.12827	5.00392	13.0573	6.69214	6.63112	6.49961	7.30053	6.51626
ENSMUSG00000015568	3.73459	5.53572	3.8462	4.22206	4.7481	5.69736	4.24806	4.39974	5.37209	6.87828
ENSMUSG00000015575	20.4759	22.0111	20.6962	20.3284	13.453	21.4329	23.4161	27.2984	21.2129	21.9622
ENSMUSG00000015597	154.921	154.209	156.595	163.409	140.959	168.479	164.431	142.691	156.755	153.615
ENSMUSG00000015599	204.115	198.1	205.68	187.491	165.244	195.609	193.546	180.589	209.649	196.333
ENSMUSG00000015605	25.7558	30.3146	25.0919	29.5544	27.6478	25.3216	23.5198	21.4987	29.2021	26.4271
ENSMUSG00000015647	24.7256	25.4379	21.0625	25.0196	16.5689	21.4329	19.7897	23.2986	23.4168	22.4449
ENSMUSG00000015653	46.3605	56.5434	63.3707	52.8539	26.7081	58.1493	67.5545	53.9968	59.5062	53.0955
ENSMUSG00000015656	947.719	945.014	933.158	933.661	1490.12	1013.86	1008	1100.07	951.518	912.867
ENSMUSG00000015659	34.1265	34.6641	34.5517	37.2042	31.8246	26.8183	32.7059	33.19	33.059	35.107
ENSMUSG00000015668	19.1881	21.2163	15.731	19.3902	18.0962	19.6116	20.515	22.0987	22.3024	18.3372
ENSMUSG00000015671	61.2988	59.9703	62.8213	59.5779	61.9726	55.8884	55.0176	65.7961	59.644	61.9045
ENSMUSG00000015672	14.4233	15.8163	15.0185	16.5755	14.8378	16.3686	16.8886	18.7989	14.0501	12.9119
ENSMUSG00000015697	63.7006	61.5414	58.3872	56.2863	59.4161	58.0317	61.1752	51.8449	61.9484	55.9916
ENSMUSG00000015702	1.15901	0.659014	1.09891	1.7201	0.939728	1.26608	1.865	1.49991	1.5152	1.6894
ENSMUSG00000015709	304.855	286.538	319.775	304.775	279.262	290.662	287.643	276.017	293.612	281.453
ENSMUSG00000015711	28.4602	28.2058	25.275	32.0564	22.4546	27.8538	30.3581	31.8981	29.7531	30.2886
ENSMUSG00000015714	58.9808	53.1165	51.4658	57.076	22.7513	55.4362	47.3503	52.7969	58.2665	52.6128
ENSMUSG00000015733	124.658	137.734	130.771	136.67	128.347	132.396	135.938	147.891	130.445	127.791
ENSMUSG00000015745	7.08285	10.5442	9.15762	8.28774	15.4313	10.6713	6.11306	11.9993	11.5707	8.68835
ENSMUSG00000015747	30.0055	26.756	33.1506	31.9	40.3589	30.7477	33.2592	34.298	34.5742	31.6159
ENSMUSG00000015748	21.6349	21.352	21.0625	21.423	24.7297	21.6138	20.6186	17.7989	21.4884	16.7733
ENSMUSG00000015749	72.5026	83.563	72.8947	84.5975	80.5199	72.4379	79.5734	69.7958	70.1126	68.7828
ENSMUSG00000015750	29.5986	26.5214	26.8099	30.6678	18.757	27.4803	20.5306	29.2273	29.4569	28.4423
ENSMUSG00000015755	149.513	149.992	145.057	154.183	126.22	150.844	160.39	141.392	144.082	157.476
ENSMUSG00000015757	47.9058	40.3316	38.2789	42.5333	43.2349	37.7337	43.1023	37.5978	44.3542	40.9077
ENSMUSG00000015759	43.6561	47.8418	43.0408	42.6897	43.6227	40.5146	47.0395	51.7969	42.288	41.3903
ENSMUSG00000015766	98.1297	104.124	103.664	94.7618	112.174	98.483	101.332	102.494	100.692	102.571
ENSMUSG00000015776	20.7334	20.4294	18.1321	21.2667	18.5473	21.2521	19.0645	23.5986	15.9785	21.9622
ENSMUSG00000015790	26.2709	28.9966	28.7549	29.9297	34.3743	29.2103	28.4931	31.3981	29.0644	24.0136
ENSMUSG00000015804	37.0884	40.9907	37.1799	36.9039	39.3202	38.3442	43.6203	46.3972	39.1198	41.3903
ENSMUSG00000015806	78.1689	74.205	81.1365	89.9142	129.485	83.5613	78.8482	99.2941	94.3559	80.4879
ENSMUSG00000015829	344.098	329.112	345.609	337.452	222.073	341.028	370.928	297.082	356.211	360.084
ENSMUSG00000015837	387.625	381.222	393.582	367.024	519.53	386.439	359.294	429.75	383.471	366.218
ENSMUSG00000015839	18.9305	20.8248	15.568	26.2706	18.3989	20.0764	18.132	22.2987	18.0447	16.894
ENSMUSG00000015843	16.0974	16.8708	15.7511	19.0775	25.5705	18.0869	14.92	15.7991	18.7334	18.9454
ENSMUSG00000015846	57.8218	56.807	53.2974	55.5123	54.9988	55.8884	55.8465	54.4968	54.4096	52.3714
ENSMUSG00000015850	16.6125	11.2032	9.89023	13.7608	7.76512	11.666	9.11779	13.5992	14.7388	11.4638
ENSMUSG00000015852	1.67413	2.10884	0.73261	2.18922	1.5827	1.44695	0.207222	1.99988	0.550983	3.25813
ENSMUSG00000015869	33.6113	35.9822	34.4327	30.8054	32.1981	33.1894	29.1148	32.6981	31.1306	34.6327
ENSMUSG00000015879	15.1715	15.4328	15.2474	11.5356	17.9666	15.5927	15.7634	14.5791	13.5046	19.2471
ENSMUSG00000015880	1.67413	1.58427	1.29855	1.25098	1.76125	2.0818	1.865	1.03194	1.79207	1.32739
ENSMUSG00000015882	91.9483	103.594	93.3913	107.741	69.8065	105.354	103.922	95.6623	102.068	131.049
ENSMUSG00000015889	32.8387	34.0051	38.2789	33.9328	40.804	35.3598	34.7098	34.298	37.7424	28.9612
ENSMUSG00000015932	127.363	142.611	134.617	140.266	227.167	135.742	133.451	148.491	131.272	124.412
ENSMUSG00000015937	90.6605	89.8961	84.9058	92.0737	112.176	82.5195	77.8701	88.4867	76.2162	86.4732
ENSMUSG00000015942	21.1198	21.352	26.374	21.0399	29.1316	24.2364	21.0331	19.8988	21.2129	22.0829
ENSMUSG00000015943	3.21948	4.21769	4.21251	5.00392	9.4962	4.06954	3.21195	6.89959	3.85688	3.98216
ENSMUSG00000015944	266.315	250.821	252.75	252.229	175.63	252.493	263.898	227.686	274.252	264.029
ENSMUSG00000015947	1.03023	0.922619	1.46522	0.781863	0.692431	0.904343	1.24333	0.99994	1.23971	0.241343
ENSMUSG00000015950	4.76483	7.77636	5.67773	8.35811	7.36945	6.42084	5.90584	6.59961	4.8211	7.96432
ENSMUSG00000015957	1.28779	1.44983	0.915762	0.62549	1.03865	0.271303	0.621667	1.39992	1.10197	0.965372
ENSMUSG00000015961	73.5329	77.2364	76.0083	79.1245	77.2061	74.6988	80.2987	77.6954	82.7853	73.127
ENSMUSG00000015966	4.12093	2.89966	4.94512	4.06569	3.31378	4.34085	3.93723	4.59973	3.71914	4.94753
ENSMUSG00000015968	117.255	126.765	109.558	125.132	106.044	122.99	118.327	109.939	114.57	120.941
ENSMUSG00000015970	10.4942	9.12339	9.49096	9.81707	7.56333	8.59217	9.42552	8.15351	7.47271	11.074
ENSMUSG00000015971	64.7759	60.7611	65.5686	70.2113	79.3329	68.4588	68.5906	66.596	69.1484	69.5068
ENSMUSG00000015980	8.98492	8.30357	7.87556	8.07977	8.69447	8.59126	11.0864	9.39944	9.85985	7.96432
ENSMUSG00000015981	49.8375	54.4345	48.5354	46.599	91.8955	48.8345	46.3142	42.7974	46.5581	39.8216
ENSMUSG00000015994	46.3605	46.6582	46.7039	48.1627	86.5045	57.9684	53.567	58.6965	50.2772	46.0965
ENSMUSG00000016018	73.1195	74.6201	70.7939	69.9611	90.5799	70.9729	80.9453	69.6908	77.7865	64.3988
ENSMUSG00000016024	10.3023	10.1488	6.41034	8.75686	6.18242	7.68692	6.83834	9.49943	5.64758	6.63693
ENSMUSG00000016028	20.7334	19.7704	18.3152	21.2667	20.0311	18.9008	18.3392	22.2987	18.7334	27.0304
ENSMUSG00000016087	8.75698	8.96259	6.41034	8.60049	4.7481	9.31474	7.87445	6.6996	6.47405	7.60231
ENSMUSG00000016128	27.1724	24.3835	27.8392	24.7397	22.5624	24.8694	25.3848	21.0697	23.83	26.9098
ENSMUSG00000016150	296.9	313.456	318.297	306.606	297.066	313.403	328.179	301.382	317.785	305.447
ENSMUSG00000016179	34.6416	33.4779	34.799	31.9	33.1873	35.4503	33.57	36.7978	33.1967	36.0808
ENSMUSG00000016181	19.5744	19.9022	18.1321	20.6412	15.7281	17.6347	19.4789	16.999	21.3506	21.7209
ENSMUSG00000016194	9.01454	7.77636	10.2565	7.34951	9.94134	8.13909	6.4239	7.79954	5.64758	5.91291
ENSMUSG00000016200	87.0547	91.0757	91.9425	91.1652	92.1428	96.6743	93.7682	79.6952	93.3917	103.416
ENSMUSG00000016206	0.901454	1.18622	0.73261	1.7201	2.07729	1.17565	0.621667	1.79989	1.10197	2.41343
ENSMUSG00000016239	19.832	17.1344	16.85	18.7647	22.1578	19.3529	18.3392	16.199	17.2182	18.3421
ENSMUSG00000016252	13.7794	11.7304	13.0038	9.22598	45.3543	11.5756	11.19	16.199	9.64221	10.0157
ENSMUSG00000016253	33.4826	28.6012	31.8685	26.7397	39.9632	28.2155	26.8353	27.4984	28.2379	30.6506
ENSMUSG00000016256	20.991	23.8563	20.5131	23.2995	31.2583	24.3268	20.1006	31.3981	22.1771	24.8583
ENSMUSG00000016257	35.4142	31.1055	29.3044	34.2456	32.94	30.8381	35.3314	35.0979	34.4365	32.2193
ENSMUSG00000016262	28.2026	27.2832	27.2897	24.7069	19.5365	26.5877	25.0739	24.7985	27.1359	27.8751
ENSMUSG00000016308	20.7334	21.8793	22.3446	17.8265	13.354	22.066	21.862	20.7988	18.4579	19.5488
ENSMUSG00000016319	94.6526	89.3623	99.0855	86.3176	80.6673	97.7595	94.079	109.593	94.0804	89.2969
ENSMUSG00000016344	28.9753	25.9651	25.275	25.9578	29.4269	26.226	26.7317	28.3983	27.1359	25.5824
ENSMUSG00000016346	426.259	422.032	425.28	400.47	397.604	424.68	418.9	382.777	425.91	426.815
ENSMUSG00000016349	624.063	633.312	694.514	642.066	689.909	663.878	651.404	654.161	696.581	615.787
ENSMUSG00000016356	2.83314	2.76786	3.29674	2.34559	1.97838	1.98956	3.93723	2.69984	2.47943	3.25813
ENSMUSG00000016382	95.1677	97.0068	96.3382	95.5436	131.76	102.191	112.625	102.294	106.478	107.277
ENSMUSG00000016386	21.1198	23.9881	22.8941	24.5505	17.9043	22.5181	21.1367	25.3985	23.279	22.4449
ENSMUSG00000016409	22.15	25.0425	22.7109	28.3034	25.4221	23.2416	24.7631	23.5986	29.6154	21.4795
ENSMUSG00000016427	18.4154	16.739	13.3701	16.8882	10.1886	15.7356	16.3706	16.499	16.9427	13.0325
ENSMUSG00000016477	27.3012	25.8333	28.2055	24.5505	16.2721	28.1251	26.2136	24.2986	25.483	29.4439
ENSMUSG00000016481	41.0599	37.4175	42.4914	44.3989	31.6238	40.4097	43.6203	32.971	38.7066	36.3089
ENSMUSG00000016487	51.6404	43.6267	46.5207	53.4794	53.3172	45.1267	50.9767	43.0974	54.4096	57.9223
ENSMUSG00000016493	34.2617	35.4352	34.885	30.0157	25.1857	28.5049	31.8542	26.3734	30.9529	25.3012
ENSMUSG00000016494	10.9462	12.9167	9.70708	15.1681	10.1303	12.7512	14.5056	12.5992	13.2236	13.0325
ENSMUSG00000016495	13.0067	11.335	11.3555	13.1353	12.0681	12.2086	10.3611	11.6993	11.1574	12.6705
ENSMUSG00000016496	9.64426	10.5271	8.79132	10.6114	10.0966	10.6486	9.81613	13.0482	9.60502	8.92125
ENSMUSG00000016503	10.3757	12.2023	8.23453	8.46601	12.9455	12.0766	11.1703	14.3101	10.4177	10.0773
ENSMUSG00000016510	12.4182	9.67696	12.2785	10.1423	17.472	13.9685	11.8314	13.1882	9.14219	10.5576
ENSMUSG00000016520	6.1814	7.24915	5.12827	5.47304	5.44053	5.96867	5.69862	5.99964	6.33631	6.03358
ENSMUSG00000016526	7.08285	7.38096	8.60817	8.60049	8.30918	4.97389	8.80696	8.69948	7.16278	8.20566
ENSMUSG00000016528	18.9305	17.6616	18.6816	20.3284	20.4267	21.7042	18.3392	18.6989	19.1467	20.2728
ENSMUSG00000016534	93.236	106.365	89.5615	106.646	81.4596	102.462	107.445	119.493	96.8353	106.674
ENSMUSG00000016541	235.794	253.457	221.065	252.073	379.205	245.891	251.672	268.884	241.468	247.98
ENSMUSG00000016552	46.3605	41.6497	52.9311	43.3152	31.9013	46.3928	43.9312	45.5973	46.6958	44.0451
ENSMUSG00000016554	61.5165	60.6227	62.1894	57.6639	90.257	61.7639	58.4772	73.9696	63.1303	62.8264
ENSMUSG00000016559	158.269	176.616	163.738	160.943	221.676	152.201	163.499	186.789	176.866	175.939
ENSMUSG00000016619	58.3369	60.4975	61.3561	63.4873	67.8583	59.0536	59.4729	57.7966	57.7155	54.3022
ENSMUSG00000016624	9.91599	9.358	8.79132	8.44412	7.71566	8.86256	7.56362	8.79948	9.22897	8.44701
ENSMUSG00000016637	12.234	12.7849	9.52393	10.1642	16.1732	13.4747	11.19	10.9993	11.7084	9.05037
ENSMUSG00000016664	43.6561	47.7126	43.7734	45.1917	59.4996	46.4832	49.837	49.2971	53.4454	47.9066
ENSMUSG00000016757	19.1881	15.6845	19.4142	15.4809	16.7173	19.8956	20.9295	20.2988	16.3918	18.7041
ENSMUSG00000016763	21.2485	20.9566	15.0185	15.0118	21.1192	19.6242	17.7175	18.9989	19.0089	16.7733
ENSMUSG00000016831	84.1816	82.556	78.8673	82.9244	77.2927	82.4996	82.1813	79.9902	77.9807	81.6222
ENSMUSG00000016833	8.24186	9.22619	8.24186	8.60049	11.623	8.6817	8.08168	8.79948	9.36672	7.11962
ENSMUSG00000016918	54.6023	55.8844	45.7881	58.0142	60.3405	56.7023	57.7115	62.2963	54.2719	75.0577
ENSMUSG00000016921	104.697	105.047	104.58	106.959	100.403	108.521	113.558	94.9943	103.86	109.449
ENSMUSG00000016933	111.265	108.737	114.287	115.247	129.68	105.627	108.067	103.794	108.819	115.841
ENSMUSG00000016940	34.384	31.1055	28.7549	26.7397	48.0745	33.1894	32.0159	31.0981	30.1663	34.7534
ENSMUSG00000016946	22.2788	20.8248	22.3446	20.3284	19.2892	21.8851	21.862	20.4988	22.3148	20.5142
ENSMUSG00000016984	8.75698	11.8622	10.0734	9.6951	15.5302	8.59126	11.8117	8.89947	9.36672	8.80902
ENSMUSG00000016995	6.82529	9.358	10.4397	5.16029	16.4205	8.77213	9.73946	8.09952	8.54024	7.84365
ENSMUSG00000017007	2.31802	4.08589	3.66305	2.97108	1.92892	1.71825	3.41917	1.99988	2.89266	1.81007
ENSMUSG00000017009	48.0346	47.7126	36.8136	50.6647	63.1596	39.5198	38.7506	47.1972	45.3184	45.4932
ENSMUSG00000017057	20.3471	17.7934	19.9636	22.674	14.8873	21.1616	16.785	20.3988	16.1163	18.4627
ENSMUSG00000017119	151.187	142.611	145.789	148.867	192.298	145.69	147.75	153.591	150.005	149.15
ENSMUSG00000017132	43.0122	37.1684	36.4473	40.8132	54.4548	35.5407	40.9264	34.9979	39.6708	37.8909
ENSMUSG00000017144	33.0962	33.4779	25.8245	32.5255	35.8086	35.9024	32.4303	33.098	29.2021	26.6684
ENSMUSG00000017146	1.67413	0.922619	1.09891	2.65833	1.87946	2.07999	2.17584	1.39992	1.7907	3.3788
ENSMUSG00000017167	262.975	243.572	257.146	237.999	173.917	227.448	243.802	214.087	249.595	218.657
ENSMUSG00000017176	17.2564	18.8676	20.5131	17.9828	15.3349	19.731	21.8765	21.0987	19.1839	22.8069
ENSMUSG00000017188	26.5285	27.1514	25.0919	26.2706	25.4221	31.1094	27.6642	36.1978	28.9266	28.3578
ENSMUSG00000017210	83.5776	77.5	83.3344	76.9353	79.8275	79.4013	77.812	81.7951	82.7853	80.4879
ENSMUSG00000017221	116.674	107.946	106.778	108.679	163.117	107.165	107.341	112.893	96.6976	108.001
ENSMUSG00000017264	45.2015	41.2543	39.0115	41.2824	50.9432	44.4033	44.8637	42.2975	51.3792	46.0965
ENSMUSG00000017286	32.066	37.5638	37.3631	29.5544	87.6307	33.3703	33.4664	39.3377	35.0425	33.788
ENSMUSG00000017288	71.7299	70.6463	74.7262	74.5897	90.115	72.9805	72.8387	70.3958	69.8371	63.8352
ENSMUSG00000017291	496.701	520.357	512.644	521.19	392.46	504.171	547.585	472.572	512.277	544.349
ENSMUSG00000017299	18.2866	15.9481	18.1321	18.6083	22.8008	19.7147	19.7897	22.0987	19.6977	19.0661
ENSMUSG00000017307	9.09824	8.71348	10.5001	8.14075	8.19394	10.2571	6.72541	10.1154	6.89969	8.94055
ENSMUSG00000017314	118.606	119.545	108.609	107.741	106.733	125.432	120.811	107.094	123.007	125.257
ENSMUSG00000017344	52.4131	59.4431	35.3484	73.026	29.4778	39.2485	26.2136	57.6966	36.9159	28.4785
ENSMUSG00000017376	67.609	63.0017	62.0887	57.7015	42.8318	64.4797	62.892	55.7967	55.5116	64.5593
ENSMUSG00000017386	16.8701	15.4209	14.1027	17.3574	15.9754	17.273	15.4381	18.5989	13.6368	18.2214
ENSMUSG00000017390	664.886	636.739	656.785	631.589	590.298	689.29	684.663	761.255	645.615	634.008
ENSMUSG00000017400	24.9831	21.2202	19.9636	20.4848	27.4005	18.7199	21.9656	15.5991	19.9731	19.7901
ENSMUSG00000017404	131.227	128.513	122.937	126.279	200.737	120.566	116.039	168.875	124.138	109.967
ENSMUSG00000017405	3.86337	4.6131	3.4799	3.4402	4.20405	2.80346	4.04084	3.99976	2.75492	3.62015
ENSMUSG00000017412	147.05	151.726	155.692	156.468	113.604	152.934	175.654	154.087	160.478	169.99
ENSMUSG00000017417	20.3471	24.9107	33.7001	26.8961	21.1686	24.6886	22.1728	24.8985	23.5545	27.8751
ENSMUSG00000017418	33.225	37.8274	37.1799	39.875	26.0156	35.6311	43.6203	33.898	44.7674	38.6149
ENSMUSG00000017421	211.713	205.876	193.958	217.201	116.477	215.867	226.183	196.288	193.12	207.676
ENSMUSG00000017428	108.378	107.542	109.772	108.734	114.161	105.953	114.956	118.019	118.562	110.592
ENSMUSG00000017446	6.69651	6.32653	6.77664	6.72402	5.19324	5.60693	4.35167	3.59979	5.37209	3.9532
ENSMUSG00000017453	6.56773	6.06293	6.04403	7.81863	6.97377	5.69736	4.55889	5.59967	3.16815	4.94753
ENSMUSG00000017466	619.685	616.31	644.697	632.214	520.065	634.216	658.449	567.666	623.162	631.716
ENSMUSG00000017478	60.1398	52.7211	53.8468	57.3887	82.4473	51.5476	51.8056	51.1969	56.6135	57.8017
ENSMUSG00000017485	136.591	141.451	132.714	132.069	151.812	142.048	134.069	127.838	146.721	136.454
ENSMUSG00000017491	6.4969	6.43198	4.28394	6.47695	7.24926	6.98786	4.87387	5.25369	6.17652	6.90362
ENSMUSG00000017493	14.2945	11.0714	8.60817	18.9211	13.4035	12.1182	5.69862	14.9991	9.36672	9.05037
ENSMUSG00000017548	63.8744	63.1335	56.2278	68.0221	61.0823	57.0641	67.5545	57.8965	62.2611	67.3347
ENSMUSG00000017550	16.0974	12.6531	12.6375	14.3863	16.2721	14.7408	12.3297	15.5991	12.9481	14.9633
ENSMUSG00000017561	13.5218	13.9711	10.4397	12.6662	12.7605	12.1182	11.9153	11.7993	10.6064	12.9119
ENSMUSG00000017615	39.2776	49.5578	47.0702	44.5662	38.1826	44.765	45.1745	45.3973	46.0071	45.2518
ENSMUSG00000017631	629.086	610.115	647.261	618.453	586.984	640.275	627.055	596.964	627.708	651.868
ENSMUSG00000017639	316.925	309.341	336.085	310.087	391.521	310.28	311.041	299.782	335.136	322.193
ENSMUSG00000017664	31.8084	28.6012	32.418	31.9	30.0713	32.1946	31.2906	33.098	32.7835	28.2371
ENSMUSG00000017667	76.1084	80.0043	78.7556	74.9024	93.0826	78.497	75.6362	74.7955	77.4132	71.5582
ENSMUSG00000017670	104.44	110.846	113.005	106.021	103.469	113.857	102.264	112.693	106.064	122.844
ENSMUSG00000017677	143.46	142.347	139.562	138.233	101.342	141.53	150.858	122.593	130.996	145.53
ENSMUSG00000017679	44.8151	47.0536	54.03	49.5701	38.3805	47.3876	44.4492	46.0973	49.4508	55.7503
ENSMUSG00000017686	73.1465	77.3682	76.1914	68.9603	94.7642	70.9005	73.1495	76.7954	74.6582	73.7303
ENSMUSG00000017692	31.2933	27.6786	29.3044	28.6162	32.9894	27.492	29.1148	27.4984	28.3756	25.2204
ENSMUSG00000017697	1.67413	0.659014	1.64837	0.62549	1.08811	1.80869	0.518056	1.6999	1.10197	1.32739
ENSMUSG00000017707	209.137	213.125	212.274	212.979	154.462	214.601	223.489	208.088	209.236	209.606
ENSMUSG00000017713	6.41706	5.0006	4.57881	6.34403	10.4359	5.69736	4.55889	3.45679	4.95885	6.03358
ENSMUSG00000017715	57.1779	47.8444	44.3229	49.4137	64.0994	49.2867	48.8009	52.2969	54.6851	55.6296
ENSMUSG00000017716	1.80291	1.44983	0.73261	1.25098	1.78054	1.89912	1.34695	1.29992	1.10197	1.32739
ENSMUSG00000017718	7.36488	4.87802	4.31141	5.70447	4.69271	5.64491	4.63764	2.58285	5.23434	3.83011
ENSMUSG00000017721	133.666	140.37	144.324	131.48	89.3237	149.85	153.759	149.291	139.523	135.635
ENSMUSG00000017724	2.70436	5.53572	5.12827	3.28382	3.21486	4.79302	4.55889	4.29974	5.0966	3.25813
ENSMUSG00000017734	59.1057	45.2084	73.9936	76.4662	64.0034	51.0249	47.3503	65.4861	47.1669	46.5792
ENSMUSG00000017737	2.18924	2.63606	1.28207	2.18922	2.02783	2.8939	2.69389	2.19987	3.58139	4.34418
ENSMUSG00000017740	623.033	605.238	658.799	598.75	564.826	581.854	569.344	555.867	641.62	587.55
ENSMUSG00000017747	7.72674	6.19473	6.59349	8.28774	8.4081	6.60171	4.55889	6.49961	7.98926	7.96432
ENSMUSG00000017754	61.3182	67.2576	68.2041	62.6538	61.1125	64.6461	58.6751	68.3719	61.7101	65.1337
ENSMUSG00000017756	17.6427	19.1114	10.9891	18.1392	17.2119	19.8051	13.7803	19.3988	13.7746	19.3074
ENSMUSG00000017760	70.2941	70.3286	69.51	68.033	58.5406	68.0943	69.5822	78.5173	72.1692	67.0946
ENSMUSG00000017764	36.8308	30.71	31.3191	35.8093	17.2119	34.2746	34.2953	33.398	32.9213	32.9433
ENSMUSG00000017765	23.4378	21.7475	22.5278	22.8304	23.7405	21.1616	20.9295	19.0989	19.9731	21.3589
ENSMUSG00000017774	26.2709	29.5238	26.374	30.0235	26.7575	26.4068	23.4161	25.5985	29.0644	29.9265
ENSMUSG00000017776	114.742	116.777	117.767	126.975	102.529	125.885	114.076	116.193	114.88	112.345
ENSMUSG00000017778	77.1348	86.6036	92.6513	85.5796	59.103	96.9628	92.7766	107.34	94.3449	83.5373
ENSMUSG00000017781	270.694	266.505	273.63	265.833	244.23	262.44	291.562	259.585	276.043	246.291
ENSMUSG00000017801	14.2803	16.2579	17.4746	16.7397	10.1535	19.721	16.0639	21.3537	14.725	18.9623
ENSMUSG00000017802	41.7244	38.75	35.1653	41.126	37.8364	42.685	41.9626	42.7974	47.3846	41.7524
ENSMUSG00000017817	5.02238	4.21769	4.21251	3.4402	5.53945	4.06954	3.10834	4.89971	3.16815	3.25813
ENSMUSG00000017830	2.06047	1.58163	0.915762	1.25098	1.3354	0.723475	0.82889	1.39992	1.10197	0.724029
ENSMUSG00000017831	105.697	123.482	124.159	119.611	108.707	115.472	120.593	113.673	118.58	114.149
ENSMUSG00000017837	9.27724	8.18232	8.98363	7.82957	7.52871	9.41331	6.42908	12.3253	11.7112	9.41962
ENSMUSG00000017843	168.057	182.415	181.321	173.73	244.28	183.039	186.811	187.489	185.544	185.351
ENSMUSG00000017858	37.4747	37.6956	38.2789	39.2495	53.7129	37.5302	41.8589	37.6978	39.9463	40.5456
ENSMUSG00000017861	1.54535	1.84524	0.549457	1.40735	1.18703	1.43429	1.55417	1.09993	2.61717	2.65477
ENSMUSG00000017868	1.80291	1.44983	2.74729	1.7201	1.63216	0.994778	1.76139	1.19993	2.89266	1.44806
ENSMUSG00000017897	5.02238	3.42687	2.19783	4.84755	2.22567	2.8939	2.7975	4.19975	1.65295	2.89612
ENSMUSG00000017929	73.4041	69.5919	70.88	68.9603	63.9015	72.0762	70.8701	66.0961	74.9337	65.6453
ENSMUSG00000017943	61.9427	66.165	66.118	57.5451	107.277	68.5492	63.0993	77.7954	65.2915	60.8185
ENSMUSG00000017969	1.67413	1.58163	1.46522	4.91792	3.01999	1.80869	0.82889	2.19987	0.826475	1.08604
ENSMUSG00000017978	85.8956	101.62	97.9866	92.2598	130.325	101.739	97.7054	87.7948	102.483	92.7964
ENSMUSG00000017999	24.5968	27.1514	25.6413	21.7358	39.2708	23.7842	23.4161	25.6985	27.4114	22.5656
ENSMUSG00000018001	45.8453	50.7441	46.5207	47.3809	54.8505	47.9302	42.377	46.1972	50.8282	41.873
ENSMUSG00000018008	11.3326	11.4668	8.79132	9.06961	10.6832	8.6817	7.77084	11.3993	10.7442	10.9811
ENSMUSG00000018012	13.7794	14.6301	9.70708	15.3245	12.7111	12.2086	12.1225	13.9992	16.9427	15.3253
ENSMUSG00000018040	97.8051	94.0558	103.716	92.3786	158.827	104.668	91.3903	105.437	99.0985	92.9943
ENSMUSG00000018042	97.8721	97.0068	89.3784	93.198	92.5385	87.5404	87.966	92.0945	85.6779	95.3305
ENSMUSG00000018068	43.8802	45.3441	49.3486	41.7515	40.7041	47.8398	48.0321	39.8616	47.1063	45.0515
ENSMUSG00000018076	137.922	137.734	142.309	130.102	112.866	137.731	130.654	131.592	135.955	153.012
ENSMUSG00000018102	23.282	21.874	22.1578	22.8929	21.3966	18.4061	20.5907	26.2614	20.6013	18.4784
ENSMUSG00000018143	12.6203	12.2577	11.9049	13.7608	17.2119	13.4747	11.9153	11.9993	12.5349	10.9811
ENSMUSG00000018160	95.039	89.8895	93.4078	89.6015	69.985	95.0465	97.9126	82.5951	94.4937	91.469
ENSMUSG00000018166	19.3169	19.1114	18.1321	18.2956	22.7019	15.193	21.2403	18.0989	19.1467	18.9454
ENSMUSG00000018167	15.5823	15.4209	15.9343	11.7279	16.8657	14.1078	15.6453	16.699	15.152	14.7219
ENSMUSG00000018169	1.54535	1.97704	4.21251	2.18922	1.73108	2.44173	1.55417	2.19987	2.34168	0.844701
ENSMUSG00000018171	52.9282	56.0162	56.9604	51.2902	67.3142	57.2449	61.9595	61.4963	58.9552	49.8373
ENSMUSG00000018189	19.0593	19.7704	19.7805	22.2049	22.3062	18.6295	21.5511	21.1987	18.4579	18.8248
ENSMUSG00000018196	47.3907	43.4949	45.7881	49.7265	37.6881	45.3076	50.6659	45.1973	46.6049	41.873
ENSMUSG00000018199	139.597	147.619	139.562	138.546	126.023	136.013	148.268	137.592	134.715	134.79
ENSMUSG00000018209	51.898	53.5119	48.5354	49.5701	50.498	56.8832	52.1165	54.5967	55.2361	50.1994
ENSMUSG00000018217	20.0895	24.9107	23.993	23.7686	19.3386	23.7842	23.4161	23.6986	25.8962	24.3757
ENSMUSG00000018239	5.40872	8.43538	8.24186	6.2549	5.68783	6.3304	6.00945	6.49961	7.02504	5.55089
ENSMUSG00000018286	70.0558	69.7237	61.9055	55.825	97.9791	69.9057	56.6754	83.895	65.8425	62.1458
ENSMUSG00000018287	38.6337	29.7874	29.1212	32.9946	50.9926	29.4816	34.8134	24.0986	32.7835	29.9265
ENSMUSG00000018293	81.3884	72.3597	71.4295	74.1206	74.288	82.2048	74.9109	85.2949	70.3881	67.8174
ENSMUSG00000018322	65.8061	63.7925	62.8213	65.3637	63.8026	65.6553	71.5954	66.396	67.22	66.3693
ENSMUSG00000018326	373.202	404.766	414.84	394.215	482.328	395.198	419.833	415.375	389.821	410.645
ENSMUSG00000018334	41.2093	41.5179	40.6598	38.3113	42.0899	42.7754	39.9939	35.8979	42.0125	43.2004
ENSMUSG00000018339	279.064	285.221	263.74	267.71	184.434	327.915	279.44	360.279	285.272	329.916
ENSMUSG00000018340	73.6616	74.3368	61.5392	68.0221	82.6466	95.77	65.0679	86.0949	80.9946	84.8321
ENSMUSG00000018347	6.31017	7.24915	8.97447	7.50588	9.89188	7.41561	5.38778	7.89953	7.57602	6.51626
ENSMUSG00000018362	10.9024	5.47245	4.02752	9.10557	14.2784	6.77444	7.87964	4.88171	12.028	8.6968
ENSMUSG00000018363	52.7994	53.2483	51.4658	52.6975	46.937	58.6919	55.1212	52.4969	53.7209	58.2844
ENSMUSG00000018372	12.6203	10.8078	12.4544	12.8225	13.9475	10.8521	13.7803	10.2994	10.8819	12.6705
ENSMUSG00000018377	90.1454	94.7662	80.4039	97.8892	62.4672	95.1369	97.3946	89.9946	92.2897	101.243
ENSMUSG00000018378	58.9808	51.0077	56.5941	55.1995	57.818	44.9459	41.7553	46.7972	54.1341	53.9402
ENSMUSG00000018379	185.699	187.028	188.647	192.025	172.218	182.316	192.924	168.69	177.83	183.421
ENSMUSG00000018381	8.74281	9.2341	5.79678	4.66459	5.77241	7.66974	7.59367	7.20657	5.4327	5.17198
ENSMUSG00000018387	7.85552	7.11735	8.42501	6.41127	9.84242	6.96344	5.4914	7.09958	9.36672	7.72298
ENSMUSG00000018395	173.852	186.633	177.841	171.072	242.895	175.443	192.613	154.891	189.952	165.923
ENSMUSG00000018398	180.291	184.128	176.925	170.29	213.071	177.342	181.423	179.189	176.866	174.974
ENSMUSG00000018401	134.445	127.058	134.617	118.374	146.35	129.683	128.064	123.693	130.308	126.946
ENSMUSG00000018405	10.6887	10.1488	8.60817	7.50588	11.2273	10.6713	8.18529	10.9993	8.67799	10.3778
ENSMUSG00000018411	628.699	593.772	628.213	569.196	433.561	574.077	613.068	539.668	626.606	598.652
ENSMUSG00000018412	148.979	156.6	143.958	148.085	136.787	152.472	161.634	146.561	150.832	153.125
ENSMUSG00000018415	63.1017	62.2109	63.1876	64.4255	45.0575	67.5544	70.2484	59.3965	68.1842	68.9034
ENSMUSG00000018417	25.627	29.9192	27.4729	26.1142	33.5335	28.2155	27.5606	28.9983	25.8962	28.4785
ENSMUSG00000018425	37.6035	37.3002	39.5609	36.5912	54.0591	39.0676	36.9892	38.0977	39.8085	41.9937
ENSMUSG00000018427	45.2015	47.449	45.7881	50.8211	41.447	42.3233	49.5262	42.8974	51.3792	48.872
ENSMUSG00000018428	29.8767	29.6556	31.6854	26.5833	30.9616	28.3059	27.8714	26.1984	29.2021	29.8059
ENSMUSG00000018433	30.2631	32.2917	37.7294	38.1549	33.2862	37.4398	41.2373	38.7977	34.8497	33.6674
ENSMUSG00000018442	28.4602	27.9422	30.5865	30.8132	20.492	28.6677	27.8714	28.3983	30.3041	28.5992
ENSMUSG00000018446	38.1186	36.9048	41.0261	35.8093	52.8226	40.5146	40.2012	48.4971	37.1914	40.1836
ENSMUSG00000018449	8.88576	7.38096	5.67773	5.31667	10.7821	7.32518	5.80223	4.79971	6.06082	5.67156
ENSMUSG00000018451	482.149	457.092	439.2	449.102	913.713	485.542	425.428	568.266	446.159	509.717
ENSMUSG00000018459	32.4523	32.9507	22.1614	52.5412	22.1578	16.9112	16.3706	31.9981	16.6672	20.6348
ENSMUSG00000018470	22.4076	23.9881	22.3446	22.674	19.3386	19.8956	25.592	19.9988	24.381	25.4617
ENSMUSG00000018474	559.803	549.09	553.12	525.412	601.921	504.352	541.265	446.073	555.667	533.489
ENSMUSG00000018476	94.0036	83.6948	85.5212	74.2707	46.5907	76.502	74.6944	67.596	77.5509	91.7104
ENSMUSG00000018481	157.626	165.017	174.911	188.898	145.806	152.201	185.464	153.191	169.29	163.993
ENSMUSG00000018486	2.4468	1.05442	0.915762	1.56373	1.28594	1.44695	1.24333	2.49985	1.10197	2.05142
ENSMUSG00000018500	6.56773	6.59014	4.94512	7.34951	4.94594	7.50605	5.38778	9.39944	6.19856	8.56768
ENSMUSG00000018501	333.667	318.567	313.557	326.975	311.198	295.539	340.156	292.583	317.917	322.314
ENSMUSG00000018507	17.1276	17.398	20.1468	16.7319	28.1919	18.9912	19.3753	16.599	20.6619	17.7387
ENSMUSG00000018509	12.6203	12.1259	12.4544	13.6044	14.8873	17.0017	16.1634	15.1991	15.2898	12.3085
ENSMUSG00000018537	45.7166	37.3002	39.1946	37.6858	25.8673	31.652	35.8495	30.3982	32.3703	34.7534
ENSMUSG00000018541	19.3169	18.3206	18.3152	18.6083	25.0265	19.4434	16.1634	17.199	17.356	18.5834
ENSMUSG00000018547	168.443	161.195	189.196	177.483	128.545	178.879	176.45	161.59	172.32	172.078
ENSMUSG00000018548	301.729	318.831	299.088	313.371	428.269	325.744	336.84	324.281	344.089	310.729
ENSMUSG00000018554	3.47703	1.84524	2.19783	3.12745	0.741891	3.07477	2.59028	2.69984	2.61717	2.05142
ENSMUSG00000018559	33.6113	30.8418	30.9528	27.6779	20.9213	30.2051	27.6642	32.1981	28.9266	31.978
ENSMUSG00000018565	27.1724	30.5782	25.8245	25.176	31.11	26.7686	27.975	30.3982	27.6869	26.3064
ENSMUSG00000018566	3.47703	5.53572	6.04403	5.78578	2.17621	2.6226	2.7975	3.89977	3.99463	3.98216
ENSMUSG00000018567	105.599	111.901	104.214	105.864	67.2153	116.479	106.927	150.591	101.932	110.173
ENSMUSG00000018572	26.0134	27.1514	23.2604	26.7397	27.6478	26.5877	26.11	29.7982	26.034	26.1857
ENSMUSG00000018574	33.8805	28.356	30.9363	28.0094	34.5919	28.9408	24.0492	31.0342	29.9418	30.0593
ENSMUSG00000018581	21.4031	19.7876	19.7603	26.3613	27.8308	22.8989	20.9129	22.3067	18.1067	27.104
ENSMUSG00000018583	78.5552	76.5761	78.9387	73.3387	86.5015	80.6674	84.1313	78.3953	80.5813	83.2597
ENSMUSG00000018585	5.79506	6.19473	6.04403	5.47304	8.06188	6.3304	6.52751	7.49955	7.30053	5.67156
ENSMUSG00000018589	28.7177	30.3146	31.8685	31.5873	24.4329	32.4659	39.7867	30.4982	33.1967	31.1333
ENSMUSG00000018593	691.672	617.101	666.675	652.386	943.092	694.807	688.186	748.455	708.427	707.135
ENSMUSG00000018595	1.41657	0.527211	2.38098	1.87647	1.03865	1.26608	1.13972	1.09993	1.23971	1.44806
ENSMUSG00000018599	10.8174	13.1803	13.7364	13.448	16.7667	10.6713	11.3972	9.79942	13.6368	13.5152
ENSMUSG00000018604	27.5587	28.4694	23.4435	27.9907	17.8054	33.1894	26.0064	33.498	25.6207	42.7177
ENSMUSG00000018634	5.79506	5.93112	4.76196	4.37843	4.59972	6.42084	6.11306	5.99964	6.19856	7.60231
ENSMUSG00000018648	9.52965	7.77636	8.79132	11.8843	6.8254	11.8469	10.4647	13.0992	11.5707	11.9465
ENSMUSG00000018651	23.4378	24.3835	23.2604	22.8304	28.7359	24.9599	25.592	23.1986	24.381	25.2204
ENSMUSG00000018654	4.8936	5.14031	4.02935	4.37843	2.96756	3.4365	4.86973	4.09976	3.44365	6.27492
ENSMUSG00000018659	22.3251	23.8998	23.0131	28.6944	23.6614	28.3539	28.49	28.9273	29.4776	22.9276
ENSMUSG00000018661	66.714	64.3751	61.8927	61.5404	56.0563	65.1453	59.3682	66.493	60.3396	64.5713
ENSMUSG00000018666	25.4983	25.7015	23.2604	35.1838	37.0451	23.0608	26.3173	23.7986	28.6511	24.3757
ENSMUSG00000018669	20.0895	17.2662	19.5955	17.3574	38.7257	16.8208	15.5417	18.5989	14.3256	15.5666
ENSMUSG00000018672	3.47703	2.50425	1.64837	2.97108	2.72027	1.80869	2.48667	2.09987	1.65295	1.56873
ENSMUSG00000018677	80.4869	75.9184	73.261	70.524	79.4318	77.2309	67.4509	85.1949	79.0661	77.8331
ENSMUSG00000018678	23.0515	22.1429	17.9489	20.3284	12.3154	19.5338	20.7222	17.499	20.2486	22.0829
ENSMUSG00000018697	19.9608	19.7704	19.5973	17.8265	33.7313	17.9964	18.5464	16.499	17.0805	20.2728
ENSMUSG00000018698	20.8622	19.5068	21.7951	17.3574	22.4051	14.2886	15.4381	15.7991	18.4579	20.8762
ENSMUSG00000018707	1332.92	1308.8	1396.15	1325.15	1991.37	1339.2	1315.08	1291.65	1410.58	1344.99
ENSMUSG00000018733	12.8779	16.4753	13.187	13.2917	15.7775	12.0278	16.8886	13.1992	12.2594	10.8604
ENSMUSG00000018736	69.5407	72.2279	71.0632	58.1706	73.645	69.9962	68.6943	77.3954	68.3219	64.8006
ENSMUSG00000018740	9.95333	7.44422	8.20523	9.80612	3.0007	8.00886	7.90139	7.00158	5.84731	7.11238
ENSMUSG00000018750	250.475	266.505	261.359	260.048	176.471	252.945	250.946	229.986	260.891	250.755
ENSMUSG00000018752	2.72625	2.86935	2.23446	2.60204	2.38493	1.13766	2.15097	1.59291	1.88161	1.67733
ENSMUSG00000018761	19.9608	15.9481	15.568	16.7319	12.5132	19.7147	18.3392	22.5987	18.4579	17.618
ENSMUSG00000018765	110.621	96.216	105.679	97.2637	123.55	99.8395	95.6332	99.5941	106.202	100.761
ENSMUSG00000018770	76.8811	80.1361	83.8838	66.6147	83.3391	72.3475	66.104	83.095	71.2146	66.7314
ENSMUSG00000018774	3.99215	2.89966	2.56413	2.34559	1.23648	3.1652	3.21195	3.79977	3.16815	2.5341
ENSMUSG00000018796	58.7323	63.4433	54.7974	64.5021	67.8256	56.2538	58.1912	58.8495	57.8877	62.4017
ENSMUSG00000018800	117.06	115.196	114.653	121.345	118.158	126.427	122.883	113.093	123.007	126.343
ENSMUSG00000018809	13.1355	11.4668	15.3848	13.1353	18.844	12.3895	14.402	15.999	14.3256	12.7912
ENSMUSG00000018819	2.70436	2.63606	2.74729	3.75294	2.96756	2.07999	2.48667	3.2998	1.5152	3.3788
ENSMUSG00000018820	84.3503	74.0732	79.4882	67.7093	85.3174	73.5231	67.7618	70.1958	73.8318	75.6611
ENSMUSG00000018821	4.37849	5.27211	4.57881	3.90931	5.73729	5.69736	2.7975	4.49973	3.99463	5.79223
ENSMUSG00000018822	30.6494	39.6726	29.4875	33.6201	31.3573	43.9511	36.9892	48.9971	32.9213	35.9601
ENSMUSG00000018830	21.3773	17.7934	6.95979	26.8961	20.4267	11.3947	8.18529	7.89953	7.43828	7.36096
ENSMUSG00000018841	23.309	22.9337	26.374	22.2049	31.2089	22.4277	25.7992	23.6986	26.3095	24.8583
ENSMUSG00000018844	1.93169	0.922619	1.64837	1.40735	1.23648	1.17565	0.932501	0.599964	0.688729	0.965372
ENSMUSG00000018846	104.826	128.112	103.664	124.473	104.063	126.608	138.425	124.393	131.961	129.722
ENSMUSG00000018848	39.2776	36.9048	36.4473	36.5912	53.2183	32.6468	38.0253	35.6979	34.8497	31.2539
ENSMUSG00000018849	75.7221	85.9354	73.6273	71.775	129.781	68.0066	78.3301	74.7955	78.7906	75.1784
ENSMUSG00000018858	36.8308	35.8504	35.8979	36.1221	32.5443	38.4346	35.1242	36.3978	31.957	32.9433
ENSMUSG00000018861	5.79506	6.19473	6.22718	8.28774	9.14999	7.77735	6.21667	6.39962	8.54024	9.05037
ENSMUSG00000018865	223.174	229.469	223.995	211.885	297.3	218.308	211.781	240.586	226.316	195.488
ENSMUSG00000018882	20.3471	20.1658	24.7256	25.176	30.1208	24.779	25.7992	28.9983	23.279	21.6002
ENSMUSG00000018899	6.49175	5.59239	7.81512	6.63801	7.94021	6.82508	6.31407	7.99952	5.92307	6.83846
ENSMUSG00000018900	11.5322	12.8099	9.03857	10.5755	9.53775	10.9643	11.5174	13.0392	12.7112	9.61994
ENSMUSG00000018906	20.6047	16.6071	21.612	19.2338	27.8456	21.4329	24.5559	19.9988	21.6261	21.4795
ENSMUSG00000018909	324.91	325.816	353.118	319.469	259.513	332.165	316.74	303.482	339.544	320.142
ENSMUSG00000018919	1.15901	1.58163	1.46522	0.938235	2.22567	1.08521	1.34695	1.09993	0.964221	1.20672
ENSMUSG00000018920	2.18924	1.97704	1.46522	2.50196	1.83	1.98956	1.13972	1.98188	2.34168	2.51962
ENSMUSG00000018921	49.1936	42.5723	41.3925	35.8093	31.1594	41.1476	40.0976	36.2978	38.9821	45.2518
ENSMUSG00000018923	3.60581	3.42687	5.12827	3.90931	6.97377	3.70781	3.00473	4.49973	3.71914	3.86149
ENSMUSG00000018927	1.54535	1.05442	1.28207	0.62549	0.296756	1.71825	0.518056	1.19993	1.23971	2.05142
ENSMUSG00000018931	14.9384	11.8622	14.2859	12.6662	9.10053	14.0173	14.2984	15.1991	12.3971	13.1532
ENSMUSG00000018932	7.85552	8.96259	8.24186	9.53873	8.55647	7.59648	6.4239	7.39956	7.57602	5.79223
ENSMUSG00000018965	720.261	719.245	687.005	704.615	1145.58	751.508	793.662	737.556	711.041	730.905
ENSMUSG00000018974	36.1869	33.7415	39.1946	42.377	71.6172	33.1894	34.5025	35.4979	38.0179	41.0283
ENSMUSG00000018983	1.93169	2.37245	2.74729	1.87647	1.87946	2.8939	3.00473	2.29986	2.34168	2.05142
ENSMUSG00000018995	15.9673	12.3895	15.9343	14.699	16.7608	15.0121	16.8845	13.6992	16.794	14.1186
ENSMUSG00000018999	72.2747	76.6354	87.1366	77.3247	60.7188	73.9454	80.4935	76.6714	83.7205	76.2644
ENSMUSG00000019027	67.0939	59.5749	61.5392	56.7632	55.7407	61.5089	50.6659	63.7962	57.44	69.9895
ENSMUSG00000019039	67.9876	55.4507	53.8175	60.2363	71.3798	62.9577	61.8114	60.6174	57.8932	57.5965
ENSMUSG00000019054	54.0872	56.6752	60.4403	50.9774	100.353	53.6276	46.3142	75.0955	53.7209	53.6988
ENSMUSG00000019055	23.4378	20.1658	21.0625	21.7358	19.6354	22.7895	21.0331	23.4986	21.6261	22.0829
ENSMUSG00000019066	4.8936	4.21769	2.93044	4.37843	4.35243	3.52694	2.59028	4.29974	3.85688	3.01679
ENSMUSG00000019080	3.33538	3.55867	4.39566	3.59657	4.30297	3.1652	2.69389	3.69978	3.03041	3.62015
ENSMUSG00000019082	101.22	95.6888	103.481	98.6711	66.5229	94.2326	89.0021	103.794	99.0393	109.449
ENSMUSG00000019087	247.771	243.967	246.523	249.258	156.242	260.27	259.339	274.584	253.177	262.219
ENSMUSG00000019122	0.901454	0.790817	0.73261	1.25098	1.3354	0.723475	1.24333	1.79989	1.10197	1.08604
ENSMUSG00000019124	344.266	352.704	371.799	364.817	468.974	357.035	360.464	357.269	362.272	358.199
ENSMUSG00000019132	170.632	180.702	186.266	175.294	155.698	183.039	192.302	161.69	189.952	179.439
ENSMUSG00000019139	58.2081	59.0476	48.3522	63.4873	41.7932	53.1754	48.6973	63.1962	49.7263	50.8027
ENSMUSG00000019143	13.4162	15.7992	16.3757	16.7741	28.9966	16.1742	15.3966	16.431	17.8629	18.1828
ENSMUSG00000019146	93.9843	93.8607	102.758	84.9009	60.0976	79.5343	89.0673	79.0113	90.4687	73.594
ENSMUSG00000019158	4.76483	4.8767	3.4799	3.90931	10.98	4.06954	2.59028	4.09976	4.13238	4.58552
ENSMUSG00000019173	94.9102	87.1216	90.111	93.5108	55.3451	96.7647	91.696	92.6945	90.7745	86.7628
ENSMUSG00000019179	153.891	148.805	180.222	149.023	286.766	182.587	144.33	199.988	165.984	140.462
ENSMUSG00000019188	62.5866	57.9932	65.2023	62.8618	54.0591	60.0484	57.7115	57.1966	54.8228	60.3358
ENSMUSG00000019189	108.174	110.319	119.782	115.403	110.641	112.41	112.004	111.793	111.987	118.741
ENSMUSG00000019194	88.6	86.199	87.5469	86.474	89.0269	80.4866	76.4651	87.8948	91.7387	83.384
ENSMUSG00000019210	128.522	137.207	149.086	134.637	235.872	134.747	142.673	151.191	147.664	126.222
ENSMUSG00000019214	0.923346	0.408589	0.738104	1.40735	1.01639	1.2914	1.17081	1.23793	1.23971	1.23206
ENSMUSG00000019230	2.96192	4.48129	5.12827	3.28382	2.27513	4.34085	5.28417	3.69978	3.44365	1.93074
ENSMUSG00000019232	72.6314	56.4116	64.836	71.4623	70.6775	57.0641	72.9423	61.9963	60.0572	54.7849
ENSMUSG00000019235	34.2552	33.4779	34.4327	28.9289	33.8797	32.6468	30.2545	33.098	34.8497	31.7366
ENSMUSG00000019254	80.8733	64.3198	67.9496	62.7054	119.939	69.1823	60.8198	70.7958	69.2862	66.128
ENSMUSG00000019256	10.3023	9.4898	9.70708	9.53873	9.10053	9.85734	9.2214	11.7993	11.0197	10.8604
ENSMUSG00000019261	82.9337	78.8181	84.7996	81.001	78.3931	87.9022	79.2626	80.2952	84.1627	83.384
ENSMUSG00000019295	25.7558	27.2832	25.0919	19.5466	22.4269	27.3582	23.2918	25.8815	24.9044	24.617
ENSMUSG00000019297	7.69069	7.81459	8.94333	5.88743	10.3024	7.92838	9.09292	9.69442	5.08971	8.64129
ENSMUSG00000019302	549.629	555.944	564.293	537.296	545.537	539.079	556.496	535.968	570.13	554.727
ENSMUSG00000019303	1.30196	3.77615	4.87002	1.39953	0.974845	6.32407	3.82947	5.94465	5.93685	4.20661
ENSMUSG00000019312	1.54535	1.18622	1.64837	0.938235	1.53324	1.53738	1.865	1.29992	1.10197	2.29276
ENSMUSG00000019320	2.69406	3.5824	1.87365	3.85302	2.02635	3.3931	2.58303	2.20787	2.7191	2.39171
ENSMUSG00000019338	73.7247	71.1788	78.1292	74.499	55.9415	72.702	69.6361	70.0578	79.9945	87.2902
ENSMUSG00000019359	19.7702	20.9435	17.9251	20.3488	15.649	22.4431	23.8751	21.8987	21.7638	24.3757
ENSMUSG00000019362	12.4916	13.0485	12.6375	12.1971	21.8611	12.3895	12.0189	16.399	12.3971	10.2571
ENSMUSG00000019370	973.827	946.08	934.852	905.866	1212.1	960.955	971.77	1011.64	961.742	937.013
ENSMUSG00000019373	55.3673	65.2397	59.1564	61.6108	62.117	59.863	59.5765	63.8962	54.6755	56.1123
ENSMUSG00000019428	171.92	165.017	177.841	142.143	236.216	167.575	138.528	210.687	174.111	181.611
ENSMUSG00000019432	155.565	155	166.486	155.903	168.706	148.764	151.79	152.191	151.658	149.874
ENSMUSG00000019433	16.6125	17.398	19.4142	16.8882	26.164	17.273	14.6092	22.0987	18.1825	15.3253
ENSMUSG00000019437	31.5882	29.7861	29.8813	27.2573	23.2959	28.6478	29.5924	31.3591	27.0257	32.1722
ENSMUSG00000019461	18.5442	14.2861	14.2712	12.6662	10.3751	15.0917	14.2984	17.9989	15.5322	15.6873
ENSMUSG00000019464	6.12087	4.05162	6.78397	5.69196	4.07001	5.51559	5.07177	5.69766	6.72337	7.30908
ENSMUSG00000019467	53.5721	53.2483	58.7919	59.2652	65.6821	56.6119	56.1573	59.3965	56.889	52.0094
ENSMUSG00000019470	41.311	38.2834	38.2129	38.9774	64.1414	46.6659	40.5555	44.4404	41.2549	40.7254
ENSMUSG00000019471	67.9953	70.6463	65.9349	70.524	147.142	68.1875	61.7523	78.6953	64.1896	64.5593
ENSMUSG00000019478	44.9439	39.6726	45.2387	43.4716	56.8783	47.2972	50.1478	52.0969	45.8694	44.4071
ENSMUSG00000019487	3.60581	6.32653	3.29674	5.94216	5.73729	4.70259	4.76612	5.99964	3.58139	6.51626
ENSMUSG00000019494	52.9282	45.3402	54.5794	49.101	39.3202	47.9302	43.1023	49.0971	46.5581	45.2518
ENSMUSG00000019505	720.578	523.725	730.835	466.028	780.987	537.213	727.202	626.33	530.153	508.394
ENSMUSG00000019518	22.4951	17.0909	18.6541	21.0524	19.5276	19.8919	17.3994	18.9519	22.5986	20.6023
ENSMUSG00000019528	23.8241	22.5383	21.7951	26.427	17.5581	25.2312	27.0425	25.9985	26.3095	23.2896
ENSMUSG00000019539	4.63605	4.8767	3.29674	5.94216	7.41891	2.71303	1.96861	5.49967	1.65295	3.62015
ENSMUSG00000019558	78.9416	75.9184	69.5979	76.9353	46.937	64.4797	60.9234	59.1965	67.4955	65.1626
ENSMUSG00000019564	11.8477	13.0485	12.0881	10.477	10.7821	9.4956	11.7081	10.2994	11.5707	10.9811
ENSMUSG00000019577	10.9462	9.4898	8.60817	12.8225	9.79296	11.8469	12.9514	7.69954	11.1574	9.53305
ENSMUSG00000019578	52.5045	50.4014	64.922	53.6373	65.4729	52.4194	50.5385	65.1291	48.6146	49.4162
ENSMUSG00000019579	16.3549	15.9481	15.9343	13.2917	22.3556	14.1078	16.1634	17.8989	17.356	17.0147
ENSMUSG00000019590	42.2395	45.9623	44.6727	41.126	43.2018	43.6617	41.6517	43.7574	42.839	48.0273
ENSMUSG00000019647	126.719	140.634	136.082	130.884	85.1196	133.21	144.33	124.793	128.792	132.497
ENSMUSG00000019659	8.37064	6.45834	9.34078	6.09853	13.4035	7.86779	7.66723	10.0994	7.43828	7.72298
ENSMUSG00000019689	6.56773	7.51276	4.21251	5.94216	5.04486	6.23997	4.45528	7.79954	5.50983	5.91291
ENSMUSG00000019699	172.693	180.174	176.193	172.323	178.548	175.623	181.734	173.39	176.866	166.285
ENSMUSG00000019710	18.0098	21.0199	19.8904	20.2299	29.7009	20.6977	18.4884	23.5296	16.9538	19.7358
ENSMUSG00000019715	37.2172	34.0051	40.1104	32.3691	50.9432	39.7007	36.5748	35.8979	39.6708	39.2183
ENSMUSG00000019718	6.82529	4.8767	4.57881	6.2549	4.59972	4.70259	5.69862	4.9997	4.68336	4.10283
ENSMUSG00000019726	130.453	130.089	147.804	148.554	144.471	138.998	139.772	132.992	150.143	136.721
ENSMUSG00000019731	75.5933	85.4082	83.7007	68.0221	49.7561	90.7961	93.561	84.395	98.2128	87.9696
ENSMUSG00000019732	1.67413	2.37245	1.46522	1.7201	2.62135	2.26086	1.55417	1.79989	0.550983	1.08604
ENSMUSG00000019734	7.46919	5.53572	7.52573	7.39329	5.28177	6.86577	7.56362	5.26169	6.6793	7.11962
ENSMUSG00000019737	7.34041	4.08589	6.41034	4.84755	2.62135	5.24519	4.86973	4.49973	6.74955	6.87828
ENSMUSG00000019738	10.9823	9.47003	7.81145	9.14467	10.6634	8.33262	5.84057	12.2373	6.2206	6.06857
ENSMUSG00000019761	2.96192	3.42687	3.8462	4.06569	1.68162	3.07477	4.14445	3.89977	4.27012	3.62015
ENSMUSG00000019763	24.338	23.9341	22.3556	23.814	24.1644	24.3684	21.7097	21.2347	22.1785	18.4929
ENSMUSG00000019767	4.12093	3.69048	2.93044	3.59657	7.07269	4.52172	4.14445	4.49973	3.99463	4.2235
ENSMUSG00000019768	21.1198	30.8418	24.7256	22.8304	16.7173	28.2155	30.0473	26.7984	22.4526	28.2371
ENSMUSG00000019772	11.5901	12.1259	13.0038	8.44412	19.6848	12.8417	8.08168	9.39944	7.30053	1.81007
ENSMUSG00000019773	2.18924	1.31803	1.09891	1.09461	1.53324	2.71303	1.13972	1.09993	0.826475	2.05142
ENSMUSG00000019774	5.66628	5.40391	7.50925	6.09853	6.8254	6.0591	7.56362	7.19957	6.33631	6.87828
ENSMUSG00000019775	226.265	239.881	234.801	238.312	168.409	232.326	270.736	214.587	254.279	247.497
ENSMUSG00000019777	62.5866	71.8325	71.7958	76.4662	82.5477	77.7735	68.3834	76.4954	72.8676	81.4533
ENSMUSG00000019782	31.7286	26.8482	27.4692	32.6944	31.1372	35.1129	31.8304	31.5481	29.7049	26.6648
ENSMUSG00000019785	40.1713	41.6405	43.0408	36.5912	43.089	45.4812	43.1002	40.8976	47.6546	42.9253
ENSMUSG00000019789	12.3628	10.8078	9.52393	11.4152	9.19945	15.4643	12.1225	12.5992	10.1932	9.77439
ENSMUSG00000019790	223.432	237.772	229.673	220.173	212.379	239.561	246.18	217.887	222.873	242.308
ENSMUSG00000019791	15.711	15.8163	17.5826	16.2627	21.6632	15.9164	20.4114	15.6991	20.1109	13.3945
ENSMUSG00000019792	11.2038	11.4668	10.6228	14.699	11.3757	10.2191	11.3972	8.49949	11.7084	11.5845
ENSMUSG00000019794	6.95407	8.69898	8.24186	11.1025	10.5348	7.14431	8.91057	7.89953	9.77996	9.17104
ENSMUSG00000019795	98.516	98.8521	103.847	106.021	124.291	97.7595	102.161	114.993	103.172	100.399
ENSMUSG00000019796	102.379	102.543	110.441	103.05	89.7193	104.904	104.544	110.693	107.855	112.587
ENSMUSG00000019797	13.0067	14.2347	14.8353	10.7897	17.9043	11.3947	13.055	11.6993	10.4687	11.8258
ENSMUSG00000019802	86.6683	97.2704	89.3784	89.2887	79.4318	87.7213	96.4621	88.9947	90.2235	98.2266
ENSMUSG00000019803	9.01454	7.24915	6.59349	7.03676	7.66621	9.94778	10.5683	8.99946	7.85151	8.80902
ENSMUSG00000019804	101.864	97.7977	98.3529	99.7657	146.054	110.872	113.351	119.693	97.3863	103.657
ENSMUSG00000019806	53.7009	56.5434	55.4952	53.6358	52.427	58.1493	58.7476	54.1968	58.2665	56.4743
ENSMUSG00000019808	2.77648	3.43214	3.88466	3.7029	5.64529	3.77021	3.988	4.32474	4.34588	3.91217
ENSMUSG00000019809	23.3657	23.851	26.3355	22.7241	28.6301	26.7062	24.9195	23.4736	27.3357	24.5663
ENSMUSG00000019810	63.6169	65.506	69.5979	61.9235	64.3961	67.8257	75.3254	69.4959	67.3577	74.575
ENSMUSG00000019813	5.02238	3.95408	6.41034	6.09853	5.53945	5.69736	5.80223	5.49967	5.0966	4.70619
ENSMUSG00000019814	6.43895	8.43538	10.2565	9.22598	15.6786	9.13387	8.08168	10.1994	7.85151	8.92969
ENSMUSG00000019817	142.301	156.713	132.053	144.332	117.911	159.978	149.097	154.991	148.077	179.921
ENSMUSG00000019818	103.023	105.047	84.9827	111.025	63.7037	103.547	105.683	112.893	106.478	103.053
ENSMUSG00000019820	231.03	231.577	220.699	243.941	303.582	234.134	225.458	225.587	223.424	251.962
ENSMUSG00000019822	12.301	12.5015	12.6448	11.9547	13.6231	12.2855	10.7849	15.4831	12.9343	14.7304
ENSMUSG00000019823	15.6441	14.3863	14.4617	14.1595	26.0928	14.6639	14.9107	16.515	18.334	16.1615
ENSMUSG00000019826	17.514	18.9796	17.0332	18.9211	18.2011	19.8051	16.6814	16.899	14.3256	16.2907
ENSMUSG00000019828	122.984	136.02	124.544	128.538	129.93	125.613	140.704	132.192	136.782	134.911
ENSMUSG00000019831	96.9706	90.5485	93.4078	81.9392	62.1705	89.3491	93.2501	82.3951	87.0554	91.7104
ENSMUSG00000019832	1.28779	1.44983	1.28207	1.09461	0.84081	1.26608	1.45056	1.19993	1.23971	1.56873
ENSMUSG00000019837	21.6349	18.716	16.85	17.201	16.4205	18.9008	19.8934	20.8988	16.805	18.3421
ENSMUSG00000019838	4.37849	5.66752	4.21251	4.37843	5.68783	6.60171	7.14918	5.79965	5.92307	9.05037
ENSMUSG00000019841	227.166	224.46	233.519	230.024	207.878	232.145	247.424	211.187	238.714	259.685
ENSMUSG00000019842	13.6081	10.9396	10.7236	13.5559	8.33044	11.7293	9.24627	9.71642	11.1244	10.6601
ENSMUSG00000019843	101.735	109.66	103.481	102.268	115.834	105.989	110.864	103.994	108.13	98.7093
ENSMUSG00000019845	5.95088	7.24915	5.80044	5.39329	3.61054	6.94807	7.61232	6.49961	8.23031	7.96432
ENSMUSG00000019846	10.6887	10.676	7.3261	12.5098	9.19945	8.953	7.97807	9.29945	7.71377	9.41238
ENSMUSG00000019849	28.4602	31.5009	27.1066	34.402	27.7962	32.3755	33.8809	30.9982	32.3703	28.9612
ENSMUSG00000019850	3.47703	3.42687	1.64837	4.06569	5.29215	1.89912	4.14445	3.69978	3.03041	2.05142
ENSMUSG00000019851	4.63605	6.98555	4.02935	6.41127	4.64918	4.97389	4.45528	6.79959	4.95885	7.60231
ENSMUSG00000019852	476.521	510.815	484.576	483.111	440.891	492.5	508.822	454.261	491.558	509.805
ENSMUSG00000019853	4.24971	5.53572	6.04403	4.37843	4.45135	5.06432	5.4914	5.69966	4.68336	4.94753
ENSMUSG00000019854	73.4041	75.2594	74.7262	71.9314	75.9696	81.6622	73.3568	81.5951	74.796	77.8331
ENSMUSG00000019856	45.2015	54.6982	49.0849	52.3848	68.4023	50.8241	56.4681	45.3973	55.2361	50.8027
ENSMUSG00000019857	14.8431	14.8107	11.8591	12.8882	10.8049	15.3874	14.2186	11.9313	12.8517	13.7493
ENSMUSG00000019861	72.5026	74.205	73.261	83.0338	87.5926	84.8274	85.3757	67.696	75.898	70.5929
ENSMUSG00000019863	9.27209	8.43538	6.77664	7.66225	9.54566	7.41561	8.2889	7.89953	6.33631	6.15425
ENSMUSG00000019864	18.4154	18.8478	19.5973	14.5426	19.9321	19.1721	18.9609	20.3988	18.1825	15.6873
ENSMUSG00000019865	1.67413	1.58163	2.01468	1.86083	1.28594	2.35129	2.59028	2.39986	2.34168	2.05142
ENSMUSG00000019866	1.93169	3.42687	1.83152	4.5348	2.22567	1.26608	1.96861	3.09982	1.65295	1.81007
ENSMUSG00000019868	26.4383	25.2547	28.5718	31.7124	23.1965	27.5535	28.8671	29.6502	26.0712	28.9515
ENSMUSG00000019872	14.552	16.4753	15.568	17.9828	11.8208	17.3634	20.2042	25.4985	18.4579	18.5834
ENSMUSG00000019873	68.5967	67.2194	67.7664	81.001	37.8364	73.5222	82.6818	63.0962	71.9033	74.4543
ENSMUSG00000019874	20.0895	26.0969	20.1468	22.5176	40.3094	25.1407	30.7725	35.8979	27.5492	24.255
ENSMUSG00000019876	18.5442	16.4753	18.3152	15.0118	13.6013	15.4643	14.6092	15.5991	15.0143	16.7733
ENSMUSG00000019877	712.921	796.748	748.544	778.892	775.325	822.952	851.892	806.552	807.879	768.678
ENSMUSG00000019878	43.3985	42.1769	42.3082	43.4716	33.7808	44.5841	46.3142	43.4974	41.4615	40.6663
ENSMUSG00000019880	6.14147	6.80498	4.94512	7.975	7.07269	6.3304	5.90584	8.29951	6.74955	7.11962
ENSMUSG00000019883	55.8541	60.9245	54.8194	57.7531	54.3539	58.6575	70.8494	61.7403	62.9209	62.5248
ENSMUSG00000019888	49.8375	51.7985	45.7881	46.2863	35.9075	48.6537	57.1934	47.6972	50.5527	47.9066
ENSMUSG00000019889	88.8576	88.7033	82.0523	84.2848	65.5337	91.7908	93.0429	80.3952	88.2951	81.8153
ENSMUSG00000019890	8.88576	12.9167	11.1723	11.5716	14.7884	14.2886	15.0236	12.3993	15.2898	9.89507
ENSMUSG00000019891	14.552	12.3895	9.89023	10.6333	14.2443	12.9321	11.7081	14.4991	13.0859	11.1018
ENSMUSG00000019892	11.075	9.09439	11.5386	13.448	13.5024	10.2191	12.8478	12.0993	9.50446	12.4292
ENSMUSG00000019894	62.4578	64.5834	67.7664	63.6436	55.7407	61.7666	70.9737	63.4962	65.567	60.9391
ENSMUSG00000019897	28.5864	29.0572	29.3703	30.8273	31.9389	25.3361	29.8701	33.87	26.1015	28.3952
ENSMUSG00000019899	45.3302	45.9992	37.5463	55.1995	55.6418	43.318	40.2012	40.6976	41.8747	41.0283
ENSMUSG00000019906	31.8084	32.1599	33.3337	39.0931	30.2197	37.892	36.782	37.0978	38.1556	34.8741
ENSMUSG00000019907	171.791	172.53	155.863	183.738	173.85	168.389	179.869	157.291	171.631	178.111
ENSMUSG00000019913	36.0581	40.9907	38.6452	32.5255	28.3402	35.4503	40.3048	30.7982	41.8747	40.787
ENSMUSG00000019916	33.7401	47.3172	34.2495	42.5333	52.0807	41.4189	40.2012	44.5973	40.7728	40.1836
ENSMUSG00000019917	6.05262	6.06293	8.79132	7.19314	11.9692	5.7878	7.56362	8.69948	7.85151	6.27492
ENSMUSG00000019920	39.4064	48.767	39.9272	47.2245	34.3743	45.6693	40.7192	40.2976	44.6297	45.6138
ENSMUSG00000019923	1074.02	1166.32	1167.6	1115.72	2477.68	1223.12	1263.33	1239.83	1149.21	1090.15
ENSMUSG00000019927	48.5497	51.9303	55.6783	53.0103	32.2475	51.7284	61.027	47.6972	55.6493	44.6485
ENSMUSG00000019929	25.7558	31.2373	14.8353	47.6936	16.3216	27.9442	20.9295	34.6979	21.9016	23.6516
ENSMUSG00000019935	1.54535	1.44983	2.74729	2.18922	1.92892	2.53216	2.38306	1.6999	1.7907	1.56873
ENSMUSG00000019943	266.058	279.026	271.798	292.729	284.391	278.809	293.427	248.185	284.583	288.284
ENSMUSG00000019944	10.1735	10.2806	8.24186	10.1642	9.69404	8.6817	10.8792	7.79954	8.54024	9.41238
ENSMUSG00000019945	2.70436	1.58163	1.64837	0.938235	2.81919	2.35129	1.65778	1.49991	1.37746	2.17209
ENSMUSG00000019947	76.366	81.3223	73.261	75.5279	54.5042	70.2675	81.024	67.596	76.5867	79.0399
ENSMUSG00000019948	8.88576	12.2577	11.5386	9.06961	15.5797	12.0278	11.0864	10.2994	10.8819	10.4984
ENSMUSG00000019951	119.378	114.537	123.628	111.494	133.985	120.278	121.122	109.293	113.778	104.864
ENSMUSG00000019952	9.0918	8.71744	7.58434	8.46601	9.74597	9.67105	9.92389	8.51149	10.2469	9.46668
ENSMUSG00000019960	15.711	14.8937	13.9196	14.5426	17.5086	16.8208	14.7128	16.899	19.2844	16.4113
ENSMUSG00000019961	52.4131	55.3572	52.7479	52.2284	60.7856	52.0902	56.9862	54.5967	53.7209	49.596
ENSMUSG00000019966	24.0817	21.4839	19.231	27.5216	24.5813	23.6034	27.5606	20.4988	22.3148	26.1857
ENSMUSG00000019969	62.973	63.2653	64.6528	57.8578	52.328	64.6605	62.374	62.3963	63.6386	63.7146
ENSMUSG00000019970	32.3235	28.6012	18.4984	27.5216	22.8008	23.8747	24.9703	25.7985	24.1055	39.2183
ENSMUSG00000019971	72.6739	71.3145	70.4697	74.5287	88.6658	66.6166	80.6665	61.5483	68.8206	73.5614
ENSMUSG00000019975	19.832	20.5612	21.7951	21.7358	30.8132	21.7947	21.2403	24.3985	23.4168	22.5656
ENSMUSG00000019977	42.4739	46.2812	41.5555	44.7444	55.4638	45.4053	44.2938	47.4902	41.664	40.4358
ENSMUSG00000019978	105.985	117.7	104.214	118.218	130.919	116.932	128.582	112.793	117.222	120.792
ENSMUSG00000019979	20.0895	19.2432	21.4288	22.5176	20.8224	22.1564	20.4114	19.3988	22.7281	21.1175
ENSMUSG00000019982	4.12093	3.82228	2.93044	3.90931	3.95675	3.8525	5.51937	4.09976	4.68336	4.41779
ENSMUSG00000019984	38.6337	43.4949	39.7441	47.2245	39.3202	44.3128	41.2373	36.2978	34.5742	38.0115
ENSMUSG00000019986	1209.49	1194	1240.13	1222.68	1739.88	1202.14	1271.52	1162.03	1167.53	1231.45
ENSMUSG00000019988	4.63605	6.19473	5.12827	4.84755	4.84356	4.88345	6.00945	4.9997	4.95885	6.51626
ENSMUSG00000019990	52.4131	61.1565	57.693	56.7632	46.1951	57.6971	57.0898	51.6969	50.0017	44.7691
ENSMUSG00000019996	99.8038	87.2534	85.7153	94.1363	107.266	83.6436	79.8781	74.3846	88.9659	89.0556
ENSMUSG00000019997	7.06611	9.22619	1.64837	10.0907	3.26432	2.17042	2.27945	5.0997	1.89952	3.0011
ENSMUSG00000019998	103.925	102.938	111.174	114.152	89.571	112.41	117.91	116.393	109.921	108.966
ENSMUSG00000020000	2.83314	4.21769	2.01468	4.37843	2.72027	2.8939	2.38306	4.9997	3.03041	4.46485
ENSMUSG00000020003	30.3919	29.9192	35.5316	32.6819	34.1764	29.8433	29.5292	28.1983	28.9266	26.4271
ENSMUSG00000020009	14.9384	15.8163	10.2565	16.7319	13.0573	11.5756	13.1586	18.5989	13.9123	11.8258
ENSMUSG00000020014	74.3055	84.6174	77.8398	87.5686	94.962	90.5248	78.0193	78.3953	76.1735	101.967
ENSMUSG00000020015	90.4325	97.3416	91.3418	94.9604	95.0436	94.8276	101.039	94.9773	96.5653	95.1193
ENSMUSG00000020018	6.94892	6.45834	3.7418	7.975	5.38563	5.87823	4.69152	3.73878	6.4837	3.22676
ENSMUSG00000020019	22.6651	20.9566	23.4435	19.5466	22.3062	22.4277	23.1053	25.5985	21.0751	22.5656
ENSMUSG00000020021	25.4983	24.2517	24.7256	22.674	25.2243	28.7581	27.7678	27.0984	26.5849	25.4617
ENSMUSG00000020022	81.6215	66.5261	55.5538	62.0439	53.2079	69.5603	65.9765	83.766	68.3729	65.0432
ENSMUSG00000020023	95.6829	91.7347	95.0561	96.4819	114.845	92.7856	102.057	100.594	100.692	94.9685
ENSMUSG00000020024	32.5811	36.5094	35.3484	33.6201	33.7313	33.732	36.1603	33.298	39.3953	36.4428
ENSMUSG00000020027	13.0067	10.2332	12.4544	11.1025	11.3099	9.96858	11.2024	10.3994	10.1932	13.2739
ENSMUSG00000020029	107.917	110.978	105.679	121.971	100.947	114.852	121.847	103.894	105.789	113.19
ENSMUSG00000020032	55.2462	55.2254	60.2572	58.0142	60.7856	56.3406	59.0584	56.2966	62.5366	54.4229
ENSMUSG00000020034	13.7794	14.7619	14.6522	15.95	15.9259	15.9164	14.5056	17.6989	14.6011	19.3074
ENSMUSG00000020037	38.7625	38.4864	41.2093	37.2167	30.8627	42.9563	47.454	41.7975	42.4257	43.0797
ENSMUSG00000020038	19.1881	18.9796	21.2457	20.3284	24.8781	18.9912	16.6814	19.5988	19.2844	21.2382
ENSMUSG00000020042	107.144	97.2704	109.708	104.77	115.834	99.7491	99.8812	101.694	105.238	103.898
ENSMUSG00000020044	240.215	263.352	204.563	296.234	198.883	230.224	225.736	251.569	225.571	236.715
ENSMUSG00000020048	345.931	377.089	343.074	358.515	643.948	330.566	389.599	356.272	373.936	354.519
ENSMUSG00000020052	2.4468	3.16327	2.74729	4.5348	3.65999	3.25564	4.24806	3.49979	1.92844	4.46485
ENSMUSG00000020053	10.1735	12.6531	7.14295	15.6373	6.67702	7.77735	10.9828	10.5994	8.95348	10.7398
ENSMUSG00000020056	15.1959	16.0799	17.0332	16.5755	15.3819	14.7408	16.4742	13.4992	11.9839	13.5152
ENSMUSG00000020057	1.67413	2.76786	1.83152	3.12745	1.73108	2.6226	2.27945	0.899946	1.10197	1.44806
ENSMUSG00000020059	1.50543	1.53418	1.64288	2.95075	0.696883	1.48131	1.33762	0.980942	2.07996	0.605771
ENSMUSG00000020063	22.7939	25.4379	21.2457	25.3324	24.0373	24.5981	22.38	23.8986	24.1055	22.4449
ENSMUSG00000020064	33.6113	38.3546	33.8832	39.5623	41.5953	35.5407	39.4759	37.1978	44.3542	40.9077
ENSMUSG00000020067	5.5375	4.48129	4.94512	6.09853	3.31378	6.3304	4.24806	5.59967	4.8211	6.99895
ENSMUSG00000020069	38.2474	37.5638	36.081	36.5912	35.5613	32.7372	35.9531	29.9982	37.6046	35.1154
ENSMUSG00000020070	112.167	103.07	122.529	106.802	103.519	108.159	122.054	107.094	104.962	107.88
ENSMUSG00000020072	1.15901	1.18622	1.83152	1.7201	1.23648	1.17565	1.03611	0.599964	1.37746	1.32739
ENSMUSG00000020074	84.0927	81.0587	81.8746	86.7117	63.8313	81.125	89.861	73.7226	88.3681	75.2556
ENSMUSG00000020075	32.8387	29.1284	31.1359	29.0853	47.2337	27.7633	30.3581	26.0984	27.9624	27.0304
ENSMUSG00000020076	78.9403	77.7636	84.2501	79.75	106.979	79.13	79.5734	75.2955	75.898	76.7459
ENSMUSG00000020077	4.76483	4.08589	2.74729	8.28774	3.65999	4.15998	4.35167	8.19951	4.40787	3.49947
ENSMUSG00000020078	51.1253	54.5663	50.1838	58.0142	69.2431	55.6171	54.6031	53.9968	51.6547	48.51
ENSMUSG00000020079	21.2421	18.3087	23.2292	20.6318	26.5498	23.0463	21.5511	23.1986	21.6261	19.0589
ENSMUSG00000020080	1.28779	0.922619	0.915762	0.938235	1.97838	1.62782	0.621667	0.99994	0.964221	2.05142
ENSMUSG00000020083	19.3169	16.8708	14.469	15.4809	15.2335	16.1877	14.0911	17.499	14.7388	12.6705
ENSMUSG00000020085	10.556	11.0622	15.0844	11.2166	13.2823	10.7119	9.5198	12.2593	11.4329	14.6
ENSMUSG00000020086	19.7071	15.8256	15.8683	17.2432	18.3717	14.9714	16.0722	18.9389	15.2898	17.9813
ENSMUSG00000020087	9.01454	8.43538	11.9049	6.56765	15.1346	8.04866	7.56362	9.9994	10.0554	9.53305
ENSMUSG00000020088	90.1454	92.7892	93.9572	96.4819	123.846	95.77	92.5248	105.594	97.7996	97.7439
ENSMUSG00000020089	44.9439	47.5808	44.6892	50.0392	62.5661	49.558	50.9767	62.2963	50.1395	45.6138
ENSMUSG00000020090	11.4613	10.8078	9.89023	10.3206	7.56729	10.7617	9.73946	12.3993	8.127	13.7566
ENSMUSG00000020091	92.5922	95.9524	82.9681	87.8814	59.4007	94.0517	92.5248	88.9947	93.6672	91.831
ENSMUSG00000020092	14.4233	11.7304	14.8353	16.4191	16.9151	11.2139	13.2622	14.4991	12.5349	11.3431
ENSMUSG00000020097	36.5733	36.3776	36.2642	37.6858	30.2691	37.0781	33.6737	35.5979	37.6046	36.8048
ENSMUSG00000020098	20.2183	19.7704	20.6962	17.201	18.7451	20.3477	19.7897	19.9988	18.3202	19.1868
ENSMUSG00000020099	36.4445	32.1599	31.8685	38.624	47.1348	36.0833	39.6831	35.1979	46.8336	43.3211
ENSMUSG00000020100	39.4064	38.091	37.3631	37.2167	16.0248	38.2537	44.3456	41.4975	37.7424	42.4764
ENSMUSG00000020101	27.4299	24.6471	27.656	29.7108	32.2475	27.0399	24.6595	32.0981	27.1359	31.1333
ENSMUSG00000020102	41.0805	44.8129	50.1838	42.0642	24.7792	43.5893	50.4587	40.9976	47.6215	37.5095
ENSMUSG00000020105	8.6282	9.4898	8.24186	11.5716	11.0789	7.14431	10.4647	9.79942	8.127	8.80902
ENSMUSG00000020107	35.543	34.5323	28.7549	34.402	35.0667	33.6416	38.647	33.898	31.8193	35.8394
ENSMUSG00000020108	21.6349	19.2432	17.5826	15.7936	22.2567	19.5338	18.7536	15.6991	19.4222	25.4617
ENSMUSG00000020109	53.3145	52.7211	45.9713	47.6936	40.3589	53.1754	51.8056	50.497	41.4615	52.3714
ENSMUSG00000020111	56.2765	60.7611	59.8909	60.6725	98.9188	61.5858	61.6487	71.7957	64.4651	60.2151
ENSMUSG00000020114	265.027	300.51	294.875	283.66	307.934	292.284	310.108	298.482	288.164	283.578
ENSMUSG00000020115	41.5956	41.2543	43.224	45.5044	52.0313	46.1215	46.107	42.1975	43.6654	43.3211
ENSMUSG00000020116	10.3023	9.4898	9.15762	11.1025	9.10053	9.40517	8.70334	9.29945	9.77996	9.77439
ENSMUSG00000020120	16.4271	20.842	19.3043	18.3769	15.6534	14.729	17.9403	15.3501	15.3862	19.4281
ENSMUSG00000020121	141.528	158.954	134.8	153.558	129.88	145.599	158.007	135.392	148.215	167.13
ENSMUSG00000020122	39.664	37.5638	39.1946	41.5951	29.824	37.6207	41.3409	38.4977	35.8139	37.5288
ENSMUSG00000020123	4.50727	4.48129	5.86088	6.72402	6.52864	5.33563	5.38778	5.69966	3.71914	5.0682
ENSMUSG00000020124	147.581	159.481	156.046	154.496	167.321	166.58	166.089	152.091	156.617	141.065
ENSMUSG00000020128	52.1555	54.5663	56.0447	56.1377	56.6805	55.4362	59.5765	53.2968	52.7567	61.4218
ENSMUSG00000020130	34.5128	37.1684	34.9821	37.6858	37.4902	35.5407	37.6109	37.4978	39.3953	38.7356
ENSMUSG00000020131	7.72674	7.11735	9.15762	7.66225	6.38026	9.13387	6.63112	7.99952	5.78533	9.53305
ENSMUSG00000020132	125.302	131.276	138.28	134.793	127.358	127.422	128.996	129.192	135.266	116.689
ENSMUSG00000020133	7.21163	7.24915	10.2565	9.85147	7.96296	9.76691	6.94195	10.9993	8.67799	10.4984
ENSMUSG00000020134	49.1936	56.807	45.0555	51.9157	48.3218	53.5371	51.0803	53.8968	47.5223	53.3368
ENSMUSG00000020135	370.755	342.424	379.675	347.929	286.815	337.863	320.573	320.081	367.644	374.202
ENSMUSG00000020137	35.2855	26.4924	33.1506	33.4637	26.1146	34.4555	36.782	30.8982	30.3041	29.6852
ENSMUSG00000020140	8.75698	8.30357	7.3261	6.88039	5.58891	11.3947	12.0189	9.69942	11.0197	7.96432
ENSMUSG00000020142	108.174	105.31	113.371	101.642	110.097	105.537	98.0162	99.0941	95.7334	105.829
ENSMUSG00000020143	12.064	12.4883	10.6228	9.22598	14.8873	11.3947	11.9153	13.4992	10.7442	11.9465
ENSMUSG00000020149	165.996	181.492	171.431	174.043	166.332	181.592	188.158	179.489	174.248	161.941
ENSMUSG00000020150	5.27994	7.77636	7.14295	6.41127	3.95675	6.96344	6.83834	9.09946	6.74955	8.68835
ENSMUSG00000020151	25.4017	25.0992	23.2604	20.7975	23.8023	29.3505	27.975	26.2984	28.2627	25.2747
ENSMUSG00000020152	220.727	253.457	233.519	234.246	239.927	237.3	257.163	230.686	235.683	207.555
ENSMUSG00000020153	39.9215	49.2942	44.3229	45.6608	70.2323	49.1963	39.4759	61.7963	49.0375	44.5278
ENSMUSG00000020154	85.6381	100.038	79.4882	98.3583	84.081	83.9231	79.0554	72.0957	75.898	80.6086
ENSMUSG00000020155	3.34826	3.55867	4.02935	3.59657	1.92892	2.17042	3.31556	3.3998	3.3059	3.01679
ENSMUSG00000020156	42.4971	35.4549	42.8577	37.373	51.6851	35.4503	37.1964	36.5978	38.4311	39.2183
ENSMUSG00000020160	9.78721	11.2059	11.3555	11.2588	9.14999	11.7076	11.9557	7.78954	12.2594	10.2571
ENSMUSG00000020163	36.702	31.7645	32.418	26.1142	40.6556	26.3164	24.9703	39.9976	29.4776	23.893
ENSMUSG00000020166	55.2462	56.2798	54.3963	61.298	46.0962	59.5058	63.8245	55.9967	61.4346	55.7503
ENSMUSG00000020167	29.1041	30.8418	29.3044	27.9907	27.3016	30.5668	27.0425	26.4984	23.83	29.3232
ENSMUSG00000020169	1.67413	0.922619	1.09891	1.25098	0.84081	1.08521	1.34695	0.599964	1.23971	2.5341
ENSMUSG00000020170	123.757	129.035	126.741	125.098	85.6142	126.065	136.767	121.693	124.66	126.946
ENSMUSG00000020171	15.8398	16.4753	15.7511	17.201	32.4454	17.9964	17.6139	18.9989	18.4579	16.6527
ENSMUSG00000020173	85.5093	89.0987	95.4224	84.5975	85.3669	95.4082	95.6332	80.3952	89.1216	85.4354
ENSMUSG00000020175	70.9573	68.4056	66.6675	70.9931	42.3372	67.5544	67.5545	71.7957	69.6994	76.2644
ENSMUSG00000020176	241.59	248.58	248.721	249.101	216.385	248.604	249.91	226.486	240.78	265.719
ENSMUSG00000020178	0.772674	0.395408	0.915762	2.03284	1.08811	0.542606	1.03611	1.29992	0.826475	1.08604
ENSMUSG00000020180	44.3	43.3631	44.3229	48.1627	47.7778	44.9459	49.1117	43.8974	48.0733	40.425
ENSMUSG00000020181	121.696	130.353	128.39	125.098	133.343	119.464	125.784	122.193	132.098	133.825
ENSMUSG00000020182	41.4669	35.8504	39.9272	38.624	43.0791	33.099	36.6784	37.8977	56.3381	39.2183
ENSMUSG00000020183	14.552	9.4898	12.4544	13.7608	11.524	11.9373	15.6453	12.8992	15.8408	11.5845
ENSMUSG00000020184	56.4052	59.1794	61.9055	56.1377	75.9202	60.1388	59.3692	56.2966	51.7924	55.5089
ENSMUSG00000020185	1.93169	1.58163	1.46522	1.7201	1.23648	2.17042	1.76139	1.5999	2.20393	1.81007
ENSMUSG00000020186	3.21948	2.63606	2.74729	2.97108	4.7481	3.4365	2.90111	4.79971	2.75492	2.89612
ENSMUSG00000020189	121.567	129.958	127.474	135.262	137.547	138.907	136.663	123.593	138.435	130.567
ENSMUSG00000020190	24.9831	20.8248	17.0332	19.0775	18.2505	21.9755	13.9875	20.0988	19.0089	23.7723
ENSMUSG00000020193	3.73459	3.82228	2.93044	2.18922	1.83	2.6226	2.69389	2.49985	2.61717	3.3788
ENSMUSG00000020196	143.589	128.244	143.042	130.258	138.387	137.279	126.717	130.592	129.068	144.806
ENSMUSG00000020198	219.955	202.581	203.482	197.968	270.493	196.152	195.307	206.988	208.409	228.552
ENSMUSG00000020205	13.2642	15.4209	12.9544	14.5426	9.7435	13.9269	14.0911	11.6993	10.8819	10.3778
ENSMUSG00000020211	45.5028	34.1475	36.3338	37.1541	30.5887	32.4316	31.846	35.0999	36.5109	35.3242
ENSMUSG00000020212	6.69651	7.38096	6.77664	5.62941	8.30918	7.32518	6.52751	7.99952	8.54024	6.63693
ENSMUSG00000020218	4.50727	5.79932	4.94512	5.78578	7.22107	5.87823	4.35167	7.89953	4.27012	6.63693
ENSMUSG00000020219	13.1355	11.5986	10.9891	10.477	18.6462	11.3043	10.2575	11.0993	9.36672	10.0157
ENSMUSG00000020220	354.786	361.271	385.353	375.607	455.62	381.995	381.497	358.879	374.118	382.167
ENSMUSG00000020224	6.49562	5.13635	6.36455	6.58328	12.442	5.63315	6.53062	3.87077	4.34313	4.93305
ENSMUSG00000020225	18.0291	20.8248	19.4142	19.0775	14.0959	21.1616	17.8211	20.8988	19.1467	17.4974
ENSMUSG00000020227	1.54535	1.84524	0.549457	2.03284	1.73108	1.53738	2.17584	1.39992	1.65295	0.724029
ENSMUSG00000020228	8.24186	5.93112	8.97447	8.28774	8.70485	6.0591	9.11779	6.39962	7.16278	7.48164
ENSMUSG00000020230	129.552	138.129	140.661	124.316	189.479	145.509	135.316	155.891	142.016	135.152
ENSMUSG00000020231	134.317	128.64	134.24	131.04	145.895	125.794	125.572	124.393	145.46	135.39
ENSMUSG00000020232	9.52965	8.83079	8.97447	10.6333	11.0789	11.3043	7.97807	11.3993	9.22897	10.0157
ENSMUSG00000020234	1.08947	0.453402	0.891952	0.71775	1.73256	0.565215	1.38114	1.23793	0.338855	1.12587
ENSMUSG00000020235	64.132	69.0647	71.0632	61.298	73.8923	68.7301	60.9234	72.4957	60.1949	66.6107
ENSMUSG00000020238	49.4512	37.3002	40.843	41.5951	40.5072	41.1476	38.4398	47.7972	39.2576	44.1658
ENSMUSG00000020241	19.1881	19.6386	11.9049	22.2049	11.1284	13.113	9.84307	13.1992	10.0554	12.3085
ENSMUSG00000020246	28.7177	29.9192	28.5718	33.4637	29.6756	32.1042	32.2231	29.5982	30.3041	31.8573
ENSMUSG00000020248	23.5666	28.3376	24.9087	30.4926	27.8456	26.7686	26.0064	23.2986	25.8962	24.617
ENSMUSG00000020250	67.4802	68.0102	72.3452	78.9681	109.701	71.0814	68.487	72.6957	70.8014	78.1952
ENSMUSG00000020251	1.57754	2.89966	1.83152	1.45896	3.41962	2.44173	2.58199	2.58985	3.3059	2.32293
ENSMUSG00000020253	14.0369	15.6845	10.4397	14.5426	18.8935	11.3947	10.8792	12.5992	9.77996	10.9811
ENSMUSG00000020255	300.931	270.122	294.645	278.56	178.042	292.704	333.168	327.284	394.179	374.879
ENSMUSG00000020256	17.9891	20.527	17.1046	18.4207	20.0404	19.2869	17.3134	19.2149	21.9856	23.9171
ENSMUSG00000020257	116.545	115.855	123.078	121.658	108.761	124.076	131.586	119.393	117.222	124.533
ENSMUSG00000020258	3.29932	3.44137	2.68318	2.91009	4.32226	2.33592	3.15911	4.22275	3.26595	2.16485
ENSMUSG00000020260	34.1265	27.5468	31.5022	32.8382	30.8132	32.9181	32.6375	31.7981	30.8551	32.0986
ENSMUSG00000020261	63.2305	65.7696	68.3159	67.8657	39.1718	67.6449	67.7618	58.4965	69.8371	62.7492
ENSMUSG00000020262	207.721	208.248	226.376	197.811	197.788	214.51	228.463	202.588	232.79	241.826
ENSMUSG00000020263	90.2741	93.0528	95.0561	92.8853	91.945	91.7908	98.5343	81.2952	95.1824	77.5918
ENSMUSG00000020264	2.31802	3.95408	4.39566	3.90931	2.47297	3.4365	3.31556	4.69972	5.23434	5.0682
ENSMUSG00000020265	97.5514	99.5111	97.6203	99.1402	166.979	98.3925	100.71	109.793	102.483	105.049
ENSMUSG00000020267	76.1084	64.188	66.8506	54.7304	79.2339	64.4797	50.1478	80.8952	58.2665	59.0084
ENSMUSG00000020268	7.72674	7.77636	4.21251	5.31667	5.19324	12.3895	5.4914	10.3994	7.57602	8.92969
ENSMUSG00000020271	133.029	131.671	123.078	124.16	125.924	140.806	125.059	138.192	136.782	133.825
ENSMUSG00000020272	16.7413	15.1573	13.5533	14.5426	22.4546	12.2086	14.6092	10.5994	12.5349	14.2392
ENSMUSG00000020273	33.6113	35.0595	34.799	39.875	28.637	34.8172	40.2012	35.7979	34.161	36.6841
ENSMUSG00000020275	13.0067	12.1259	13.187	11.5716	8.45756	12.2086	13.9875	11.8993	11.4329	11.9465
ENSMUSG00000020277	90.5317	86.7262	100.551	83.3466	121.176	85.5509	85.5829	81.4951	80.7191	80.0052
ENSMUSG00000020280	15.5823	15.2891	17.3995	15.6373	18.2505	14.6504	15.4381	14.1992	16.3918	16.6527
ENSMUSG00000020282	14.9384	13.7075	16.4837	15.3245	16.6678	11.666	15.9561	10.8994	9.9177	15.446
ENSMUSG00000020283	42.2395	43.6267	44.1397	40.1877	36.3032	43.7702	48.2828	47.0972	41.4615	46.8206
ENSMUSG00000020284	45.459	41.3861	45.0555	41.9078	40.7051	42.685	39.8903	45.6973	41.3238	39.4596
ENSMUSG00000020287	19.7148	16.9116	18.3116	14.5364	13.9288	14.5509	14.6247	15.6141	18.6467	17.1112
ENSMUSG00000020288	24.8737	21.2071	15.0771	20.1611	24.3716	18.256	22.1262	18.0169	15.9399	21.2056
ENSMUSG00000020289	31.0242	27.7695	29.6744	25.8077	22.2261	32.6558	27.9595	34.283	34.5232	29.2266
ENSMUSG00000020290	121.825	134.043	139.013	136.2	113.46	136.285	148.786	134.992	150.143	143.72
ENSMUSG00000020297	499.019	484.902	491.215	491.635	556.468	498.745	523.133	489.771	498.089	496.563
ENSMUSG00000020300	204.372	229.205	214.105	220.642	143.778	228.708	240.896	210.987	231.551	236.154
ENSMUSG00000020303	1.67413	1.97704	1.83152	2.34559	3.06648	1.98956	1.24333	1.49991	1.5152	2.05142
ENSMUSG00000020305	16.8701	15.2891	17.2163	17.6701	29.2305	19.3529	20.7222	18.8989	19.1467	18.9454
ENSMUSG00000020307	18.673	18.057	20.8794	19.2338	16.1238	22.066	18.5474	21.3987	25.0697	19.5488
ENSMUSG00000020308	24.468	22.4065	22.3446	21.1103	34.4732	22.2468	17.6139	30.5982	24.381	20.0315
ENSMUSG00000020309	7.08285	8.03997	8.24186	6.72402	7.12215	7.32518	7.87445	8.99946	6.06082	6.03358
ENSMUSG00000020311	62.7154	66.6922	60.8066	65.051	73.101	68.6397	65.4823	64.4962	66.2558	67.9381
ENSMUSG00000020312	55.6326	51.1395	53.1142	51.1338	64.0004	47.3876	49.6298	45.8973	54.6851	52.3714
ENSMUSG00000020315	1509.16	1540.64	1544.71	1573.58	2380.83	1522.91	1606.49	1490.71	1524.57	1609.64
ENSMUSG00000020319	8.24186	6.72194	6.77664	9.38235	9.24891	9.13387	7.97807	10.3994	7.98926	8.56768
ENSMUSG00000020321	266.959	271.118	279.674	272.87	433.759	281.341	288.972	338.88	289.817	269.701
ENSMUSG00000020325	3.73459	1.97704	1.46522	2.97108	1.03865	2.07095	1.65778	2.09987	1.31134	2.5341
ENSMUSG00000020326	55.1174	60.7611	53.6637	57.3887	69.2926	62.671	62.6848	65.7961	56.3381	52.2508
ENSMUSG00000020327	4.8936	4.48129	5.31142	5.47304	6.13296	4.70259	3.93723	5.59967	6.47405	4.94753
ENSMUSG00000020328	7.08285	8.30357	6.59349	7.19314	13.997	8.04866	8.2889	8.99946	7.43828	6.63693
ENSMUSG00000020329	28.8465	30.9737	26.374	25.9578	37.3418	27.7633	24.0378	22.3987	30.0286	22.4449
ENSMUSG00000020331	157.883	151.31	186.816	148.554	183.692	152.924	165.985	160.79	159.51	134.307
ENSMUSG00000020333	270.565	269.009	280.223	251.603	287.953	271.303	281.926	271.384	262.681	275.734
ENSMUSG00000020334	12.4916	10.676	9.34078	11.7279	12.3648	10.3999	8.08168	10.3994	10.0554	10.3778
ENSMUSG00000020335	9.85289	7.81459	8.05871	7.56687	5.92672	8.30549	6.79172	8.13452	6.80878	6.23269
ENSMUSG00000020340	786.84	749.431	836.457	773.731	698.911	782.438	856.347	744.656	821.241	778.814
ENSMUSG00000020346	37.0884	36.114	41.9419	29.5544	42.2383	37.0781	30.8762	39.6976	38.0179	37.8909
ENSMUSG00000020349	283.314	272.436	297.44	273.026	324.849	296.263	316.843	301.082	298.082	294.68
[truncated: 12,352 more rows]

## Sheet: Table 2_differential genes
ENSEMBL	ENTREZID	SYMBOL	gene_type	logFC	AveExpr	t	P.Value	adj.P.Val
ENSMUSG00000056116	15039	H2-T22	protein_coding	3.0633	2.35244	18.5667	1.49e-10	1.26e-06
ENSMUSG00000069117	NA	NA	protein_coding	-7.70148	0.883006	-18.3158	1.76e-10	1.26e-06
ENSMUSG00000067212	15040	H2-T23	protein_coding	2.75486	1.58391	13.8959	4.95e-09	1.93e-05
ENSMUSG00000113061	NA	NA	protein_coding	-6.49509	0.245316	-13.7985	5.38e-09	1.93e-05
ENSMUSG00000042751	226518	Nmnat2	protein_coding	-0.6932	7.93876	-12.8728	1.23e-08	3.52e-05
ENSMUSG00000008668	20084	Rps18	protein_coding	2.05947	4.48374	10.6141	1.16e-07	0.000277415
ENSMUSG00000021339	380836	Mrs2	protein_coding	-0.902958	5.93824	-9.89852	2.57e-07	0.000526136
ENSMUSG00000110105	76229	Vmn2r29	protein_coding	-1.52019	2.7025	-8.87176	8.71e-07	0.00156258
ENSMUSG00000048978	22360	Nrsn1	protein_coding	-0.611145	7.57362	-8.68764	1.1e-06	0.00174873
ENSMUSG00000061232	14972	H2-K1	protein_coding	1.96819	3.74052	8.39519	1.59e-06	0.00228612
ENSMUSG00000061207	54402	Stk19	protein_coding	-0.838452	4.62388	-8.12806	2.26e-06	0.00294707
ENSMUSG00000007041	114584	Clic1	protein_coding	-1.87328	1.3806	-7.87849	3.15e-06	0.00377155
ENSMUSG00000033852	102238433	Gm28042	protein_coding	-3.8523	0.065527	-7.44053	5.77e-06	0.00636553
ENSMUSG00000074715	56838	Ccl28	protein_coding	-1.09022	3.1248	-7.03492	1.03e-05	0.010558
ENSMUSG00000026482	19731	Rgl1	protein_coding	-0.436101	6.552	-6.97145	1.13e-05	0.010745
ENSMUSG00000063364	69277	3300002I08Rik	protein_coding	1.25231	1.5802	6.93163	1.2e-05	0.010745
ENSMUSG00000021125	11847	Arg2	protein_coding	-1.33126	1.85727	-6.81587	1.42e-05	0.0115201
ENSMUSG00000048440	70101	Cyp4f16	protein_coding	1.51857	1.23264	6.80479	1.44e-05	0.0115201
ENSMUSG00000021079	30056	Timm9	protein_coding	0.565824	4.54698	6.64584	1.83e-05	0.0134755
ENSMUSG00000041354	19732	Rgl2	protein_coding	0.837726	4.39224	6.62978	1.88e-05	0.0134755
ENSMUSG00000100210	260423	H3c7	protein_coding	-4.47953	0.637085	-6.5848	2.01e-05	0.0137373
ENSMUSG00000035896	19752	Rnase1	protein_coding	-1.56243	1.41773	-6.48317	2.35e-05	0.0153071
ENSMUSG00000026480	17970	Ncf2	protein_coding	-1.43214	1.08874	-6.43721	2.52e-05	0.0157099
ENSMUSG00000066551	15289	Hmgb1	protein_coding	0.318934	7.15841	6.27415	3.24e-05	0.0193742
ENSMUSG00000037727	11998	Avp	protein_coding	0.798655	7.28948	6.21489	3.55e-05	0.020403
ENSMUSG00000034648	16979	Lrrn1	protein_coding	-0.508664	6.70873	-6.15843	3.88e-05	0.0214365
ENSMUSG00000047986	74337	Palm3	protein_coding	1.34077	0.942908	6.10754	4.21e-05	0.0219083
ENSMUSG00000055560	328274	Zfp459	protein_coding	-2.26807	0.524176	-6.08546	4.36e-05	0.0219083
ENSMUSG00000021076	56444	Actr10	protein_coding	0.42178	6.55986	6.07551	4.43e-05	0.0219083
ENSMUSG00000024292	64385	Cyp4f14	protein_coding	1.26965	2.41804	6.05305	4.59e-05	0.0219464
ENSMUSG00000074899	640524	Sptbn5	protein_coding	1.15543	2.32797	5.98588	5.11e-05	0.0236374
ENSMUSG00000074634	633640	Tmem267	protein_coding	-0.918971	4.64133	-5.83135	6.55e-05	0.0290913
ENSMUSG00000096910	100043468	Zfp955b	protein_coding	0.507682	5.8243	5.81804	6.69e-05	0.0290913
ENSMUSG00000091971	193740	Hspa1a	protein_coding	1.1926	2.9846	5.77151	7.21e-05	0.0304527
ENSMUSG00000098789	433466	Jmjd7	protein_coding	-2.64121	-0.184564	-5.49288	0.000114171	0.0468134
ENSMUSG00000098488	211429	Pla2g4b	protein_coding	-2.51206	0.671111	-5.45872	0.000120869	0.0481831
ENSMUSG00000079444	NA	NA	protein_coding	-1.24202	2.37665	-5.42541	0.0001278	0.0493226
ENSMUSG00000054196	68588	Cthrc1	protein_coding	-1.5189	1.95585	-5.41248	0.000130601	0.0493226
ENSMUSG00000095730	76229	Vmn2r29	protein_coding	-1.3329	1.61589	-5.37174	0.000139857	0.0514637
ENSMUSG00000044349	319317	Snhg11	protein_coding	0.524229	11.055	5.30372	0.000156877	0.0562835
ENSMUSG00000025144	20892	Cenpx	protein_coding	-0.698591	2.68282	-5.27054	0.000165955	0.0580884
ENSMUSG00000048647	241624	Exd1	protein_coding	1.25341	0.934755	5.22514	0.000179278	0.0605119
ENSMUSG00000051403	232947	Ppp1r37	protein_coding	0.357011	6.49226	5.2118	0.000183402	0.0605119
ENSMUSG00000091400	NA	NA	protein_coding	2.10366	2.19697	5.20504	0.000185529	0.0605119
ENSMUSG00000024299	224697	Adamts10	protein_coding	0.45978	4.75518	5.14019	0.000207304	0.0652023
ENSMUSG00000090877	15511	Hspa1b	protein_coding	-1.00388	2.59081	-5.13545	0.000208996	0.0652023
ENSMUSG00000028568	70533	Btf3l4	protein_coding	-0.458614	5.216	-5.0257	0.000252523	0.0771054
ENSMUSG00000003039	67922	Fam32a	protein_coding	-0.385607	6.14515	-5.00544	0.000261542	0.0781957
ENSMUSG00000066838	232855	Zfp772	protein_coding	-0.697866	3.37714	-4.98941	0.000268919	0.0787603
ENSMUSG00000023921	17850	Mmut	protein_coding	0.374191	5.65715	4.96035	0.00028285	0.0807251
ENSMUSG00000027438	17957	Napb	protein_coding	0.493316	8.36489	4.95223	0.000286878	0.0807251
ENSMUSG00000027857	22094	Tshb	protein_coding	-1.20063	2.86286	-4.93526	0.000295486	0.0815484
ENSMUSG00000044709	69731	Gemin7	protein_coding	-0.703485	3.56329	-4.91395	0.000306679	0.0817832
ENSMUSG00000039220	52040	Ppp1r10	protein_coding	0.33414	6.11187	4.89534	0.000316818	0.0817832
ENSMUSG00000032679	12509	Cd59a	protein_coding	0.861979	3.95894	4.88325	0.000323587	0.0817832
ENSMUSG00000078866	628308	Zfp970	protein_coding	0.874587	4.05091	4.87933	0.000325815	0.0817832
ENSMUSG00000060429	20649	Sntb1	protein_coding	-0.613905	3.69505	-4.86982	0.000331289	0.0817832
ENSMUSG00000062861	22690	Zfp28	protein_coding	0.389616	4.46979	4.86323	0.000335135	0.0817832
ENSMUSG00000001930	22371	Vwf	protein_coding	0.750618	4.13624	4.86138	0.000336228	0.0817832
ENSMUSG00000026249	20720	Serpine2	protein_coding	-0.259779	7.42834	-4.823	0.000359662	0.0860251
ENSMUSG00000047502	381538	Mroh7	protein_coding	0.631625	4.33912	4.80156	0.000373493	0.0865953
ENSMUSG00000078899	668039	Gm14434	protein_coding	0.388808	7.76663	4.80061	0.000374114	0.0865953
ENSMUSG00000074735	NA	NA	protein_coding	-3.97152	0.133134	-4.78014	0.000387861	0.0883523
ENSMUSG00000022296	118452	Baalc	protein_coding	-0.319105	6.89094	-4.76181	0.000400613	0.0891821
ENSMUSG00000005043	27029	Sgsh	protein_coding	0.557533	3.82097	4.73869	0.000417325	0.0891821
ENSMUSG00000062646	76051	Ganc	protein_coding	-0.566879	4.38787	-4.73699	0.000418588	0.0891821
ENSMUSG00000094786	NA	NA	protein_coding	1.11418	3.4611	4.72795	0.000425339	0.0891821
ENSMUSG00000070847	22306	Vmn2r30	protein_coding	-1.98184	-0.566384	-4.72757	0.000425623	0.0891821
ENSMUSG00000023913	27226	Pla2g7	protein_coding	0.485959	6.14909	4.72338	0.00042879	0.0891821
ENSMUSG00000057147	66632	Dph6	protein_coding	-0.481811	4.64086	-4.71057	0.000438641	0.0899276
ENSMUSG00000091228	NA	NA	protein_coding	4.54818	-0.229943	4.68911	0.000455659	0.0913506
ENSMUSG00000044712	625098	Slc38a6	protein_coding	0.902324	4.4519	4.68584	0.000458313	0.0913506
ENSMUSG00000031791	74166	Tmem38a	protein_coding	-0.436246	5.30619	-4.66703	0.000473894	0.0931624
ENSMUSG00000023961	224794	Enpp4	protein_coding	-0.408437	4.98096	-4.6487	0.000489603	0.094147
ENSMUSG00000022248	19355	Rad1	protein_coding	-1.03602	2.11301	-4.64594	0.000492023	0.094147
ENSMUSG00000060550	15018	H2-Q7	protein_coding	1.50909	1.4105	4.56233	0.000571275	0.106589
ENSMUSG00000000792	114479	Slc5a5	protein_coding	-1.00798	3.91905	-4.56172	0.0005719	0.106589
ENSMUSG00000025290	20088	Rps24	protein_coding	0.971454	7.14282	4.5382	0.00059654	0.109756
ENSMUSG00000030643	75985	Rab30	protein_coding	-0.320832	6.60404	-4.49915	0.000639897	0.114682
ENSMUSG00000057143	319236	Trim12c	protein_coding	1.749	2.13978	4.48946	0.00065116	0.114682
ENSMUSG00000053835	15042	H2-T24	protein_coding	0.819327	2.15197	4.4857	0.000655578	0.114682
ENSMUSG00000029507	56361	Pus1	protein_coding	0.634417	3.08996	4.47994	0.000662423	0.114682
ENSMUSG00000037016	242022	Frem2	protein_coding	-0.556493	3.73453	-4.47922	0.000663271	0.114682
ENSMUSG00000069274	319157	H4c6	protein_coding	-1.81028	0.919357	-4.46348	0.000682371	0.115628
ENSMUSG00000048087	11615	Gm4737	protein_coding	-2.35758	3.86616	-4.45772	0.000689498	0.115628
ENSMUSG00000002289	57875	Angptl4	protein_coding	-0.843993	2.00191	-4.45498	0.000692913	0.115628
ENSMUSG00000036120	19727	Rfxank	protein_coding	-0.505721	3.96252	-4.43179	0.000722543	0.119186
ENSMUSG00000027597	269378	Ahcy	protein_coding	2.11596	3.84889	4.42111	0.000736631	0.120129
ENSMUSG00000060093	326619	H4c1	protein_coding	-1.30158	2.60123	-4.40147	0.000763293	0.123079
ENSMUSG00000021589	73296	Rhobtb3	protein_coding	-0.287829	5.92702	-4.39412	0.000773517	0.123342
ENSMUSG00000053390	240067	Zfp952	protein_coding	0.532849	4.11979	4.38121	0.000791837	0.124875
ENSMUSG00000028927	18600	Padi2	protein_coding	-0.328913	6.93913	-4.36761	0.000811619	0.125356
ENSMUSG00000021094	66375	Dhrs7	protein_coding	0.682536	3.80471	4.36369	0.000817405	0.125356
ENSMUSG00000049235	NA	NA	protein_coding	-1.47767	0.278975	-4.36122	0.000821088	0.125356
ENSMUSG00000028626	12840	Col9a2	protein_coding	0.567327	3.14932	4.34723	0.000842221	0.127172
ENSMUSG00000040936	209012	Ulk4	protein_coding	0.609011	4.17343	4.34171	0.000850709	0.127172
ENSMUSG00000019303	19183	Psmc3ip	protein_coding	-1.57649	1.71566	-4.3104	0.000900589	0.133241
ENSMUSG00000035958	56196	Tdp2	protein_coding	-0.4872	3.14607	-4.29778	0.000921538	0.134949
ENSMUSG00000021271	72805	Zfp839	protein_coding	0.574016	3.25511	4.28166	0.000949022	0.13757
ENSMUSG00000036450	319594	Hif1an	protein_coding	0.321551	5.21088	4.23847	0.00102696	0.147379
ENSMUSG00000030056	57905	Isy1	protein_coding	0.325796	5.34831	4.18585	0.00113091	0.159418
ENSMUSG00000060803	14870	Gstp1	protein_coding	-0.547302	7.53649	-4.18481	0.00113306	0.159418
ENSMUSG00000026896	71586	Ifih1	protein_coding	0.755395	2.8334	4.16078	0.00118418	0.164992
ENSMUSG00000044949	327900	Ubtd2	protein_coding	-0.442141	3.1486	-4.14971	0.00120853	0.16585
ENSMUSG00000026834	269275	Acvr1c	protein_coding	-0.378465	4.44337	-4.1475	0.00121345	0.16585
ENSMUSG00000030268	12035	Bcat1	protein_coding	0.268965	7.11484	4.13891	0.00123279	0.166695
ENSMUSG00000095199	100043914	Zfp968	protein_coding	1.42728	2.58082	4.13449	0.00124286	0.166695
ENSMUSG00000028197	71355	Col24a1	protein_coding	-0.643208	2.40068	-4.12424	0.00126652	0.168295
ENSMUSG00000031555	11502	Adam9	protein_coding	0.276983	5.62389	4.10272	0.00131777	0.173498
ENSMUSG00000067288	54127	Rps28	protein_coding	0.461249	5.4781	4.0908	0.00134706	0.175742
ENSMUSG00000021120	110417	Pigh	protein_coding	-0.553313	3.88241	-4.07307	0.00139188	0.179953
ENSMUSG00000036242	67419	Armh4	protein_coding	0.310118	6.11855	4.0527	0.00144527	0.185189
ENSMUSG00000020577	66109	Tspan13	protein_coding	-0.28726	6.30294	-4.03545	0.00149214	0.187657
ENSMUSG00000030281	171095	Il17rc	protein_coding	0.768852	1.37141	4.0337	0.00149698	0.187657
ENSMUSG00000096549	381104	Prickle4	protein_coding	1.77475	0.253665	4.03125	0.00150376	0.187657
ENSMUSG00000023949	21645	Tcte1	protein_coding	1.07329	1.27851	4.0101	0.00156385	0.193472
ENSMUSG00000056481	70445	Cd248	protein_coding	0.642477	2.16527	3.9778	0.00166039	0.197246
ENSMUSG00000060336	245174	Zfp937	protein_coding	-0.516173	3.73078	-3.97478	0.00166972	0.197246
ENSMUSG00000030237	28250	Slco1a4	protein_coding	0.425049	5.10261	3.97396	0.00167226	0.197246
ENSMUSG00000032340	18007	Neo1	protein_coding	-0.235524	7.69184	-3.97048	0.00168312	0.197246
ENSMUSG00000034485	72565	Uaca	protein_coding	0.7479	3.57123	3.96722	0.00169332	0.197246
ENSMUSG00000098650	NA	NA	protein_coding	-4.01159	-0.768675	-3.96659	0.00169533	0.197246
ENSMUSG00000053025	64176	Sv2b	protein_coding	-0.262525	6.70582	-3.96432	0.00170247	0.197246
ENSMUSG00000115338	18950	Pnp	protein_coding	0.40958	3.42261	3.96374	0.0017043	0.197246
ENSMUSG00000004455	19047	Ppp1cc	protein_coding	-0.26681	6.61999	-3.95162	0.00174313	0.200125
ENSMUSG00000021340	14756	Gpld1	protein_coding	-0.274381	6.78557	-3.93981	0.00178181	0.202943
ENSMUSG00000094891	100038859	Olfr55	protein_coding	0.705652	3.29214	3.93245	0.00180639	0.204122
ENSMUSG00000041921	66559	Metap1d	protein_coding	0.665208	4.11307	3.92316	0.00183788	0.206058
ENSMUSG00000078496	195531	Zfp982	protein_coding	1.01408	2.38713	3.91803	0.00185549	0.20642
ENSMUSG00000003992	66970	Ssbp2	protein_coding	-0.320786	6.40727	-3.8984	0.00192462	0.20863
ENSMUSG00000030400	13871	Ercc2	protein_coding	0.344615	4.34967	3.89603	0.00193311	0.20863
ENSMUSG00000020439	29856	Smtn	protein_coding	0.537267	2.8949	3.89111	0.00195094	0.20863
ENSMUSG00000023942	63959	Slc29a1	protein_coding	-0.338265	4.70699	-3.88977	0.0019558	0.20863
ENSMUSG00000033396	214585	Spg11	protein_coding	0.309327	5.59521	3.88881	0.00195933	0.20863
ENSMUSG00000038418	13653	Egr1	protein_coding	-0.615589	5.51838	-3.88458	0.00197483	0.20863
ENSMUSG00000015341	57437	Golga7	protein_coding	-0.318281	6.02693	-3.88396	0.00197712	0.20863
ENSMUSG00000073907	258745	Olfr689	protein_coding	-0.756925	2.02814	-3.86719	0.00203994	0.211874
ENSMUSG00000048330	320360	Ric3	protein_coding	0.375828	6.78148	3.86514	0.00204776	0.211874
ENSMUSG00000040138	17986	Ndp	protein_coding	-0.755709	1.87233	-3.86399	0.00205216	0.211874
ENSMUSG00000024325	19763	Ring1	protein_coding	0.333118	4.56753	3.85467	0.00208817	0.214052
ENSMUSG00000071036	NA	NA	protein_coding	0.732329	1.02379	3.84881	0.00211114	0.214872
ENSMUSG00000042804	100129	Gpr153	protein_coding	-0.326325	5.48579	-3.83786	0.00215476	0.216298
ENSMUSG00000071691	381196	Gm960	protein_coding	0.807264	1.21738	3.83773	0.00215529	0.216298
ENSMUSG00000038523	75480	1700003F12Rik	protein_coding	1.22894	-0.00133161	3.83096	0.00218274	0.217531
ENSMUSG00000078870	100043403	Gm14410	protein_coding	0.480401	6.18187	3.80038	0.00231121	0.228746
ENSMUSG00000046546	224093	Fam43a	protein_coding	0.332372	4.1408	3.78772	0.00236666	0.230589
ENSMUSG00000079003	666704	Samd1	protein_coding	0.332269	4.11238	3.78718	0.00236903	0.230589
ENSMUSG00000025504	98845	Eps8l2	protein_coding	0.652187	2.04524	3.78516	0.00237804	0.230589
ENSMUSG00000027875	15360	Hmgcs2	protein_coding	-0.686592	3.0071	-3.76716	0.00245961	0.236899
ENSMUSG00000021250	14281	Fos	protein_coding	-0.99857	3.66149	-3.76146	0.002486	0.237844
ENSMUSG00000026688	66447	Mgst3	protein_coding	-0.567513	4.1399	-3.75592	0.00251196	0.238736
ENSMUSG00000018830	17880	Myh11	protein_coding	1.08508	3.58554	3.73523	0.00261138	0.24367
ENSMUSG00000078886	100039060	Gm2026	protein_coding	0.396816	6.20676	3.73487	0.00261313	0.24367
ENSMUSG00000056708	15939	Ier5	protein_coding	0.542311	3.30129	3.73453	0.00261482	0.24367
ENSMUSG00000041362	71653	Shtn1	protein_coding	0.370788	6.06005	3.72624	0.00265584	0.245896
ENSMUSG00000022836	107589	Mylk	protein_coding	0.518494	4.32739	3.72014	0.00268642	0.246835
ENSMUSG00000047246	319179	H2bc6	protein_coding	-0.645432	2.18527	-3.71668	0.00270391	0.246835
ENSMUSG00000026605	108000	Cenpf	protein_coding	0.72465	0.830794	3.71308	0.00272227	0.246835
ENSMUSG00000020961	108800	Ston2	protein_coding	-0.318135	6.45334	-3.71064	0.00273478	0.246835
ENSMUSG00000032452	64085	Clstn2	protein_coding	0.408691	6.71888	3.69484	0.00281718	0.251134
ENSMUSG00000042606	233876	Hirip3	protein_coding	0.36065	3.80556	3.6948	0.0028174	0.251134
ENSMUSG00000034459	15957	Ifit1	protein_coding	0.630989	2.22517	3.68668	0.00286073	0.253422
ENSMUSG00000052229	574402	Gpr17	protein_coding	-0.32838	5.68232	-3.66783	0.00296395	0.260955
ENSMUSG00000032336	20320	Nptn	protein_coding	-0.273545	7.92178	-3.64696	0.00308269	0.267055
ENSMUSG00000058019	67935	Ces5a	protein_coding	-1.1872	-0.219496	-3.64561	0.00309057	0.267055
ENSMUSG00000037060	109042	Cavin3	protein_coding	0.684659	3.61276	3.64343	0.00310329	0.267055
ENSMUSG00000094152	381884	Slc6a16	protein_coding	-0.949651	1.85589	-3.64161	0.00311394	0.267055
ENSMUSG00000030276	101100	Ttll3	protein_coding	-0.876152	3.06932	-3.63617	0.00314598	0.267055
ENSMUSG00000102440	93717	Pcdhga9	protein_coding	-0.301186	5.57949	-3.63557	0.00314954	0.267055
ENSMUSG00000038540	233424	Tmc3	protein_coding	0.72418	1.96694	3.63302	0.00316469	0.267055
ENSMUSG00000046093	170638	Hpcal4	protein_coding	-0.206093	8.39894	-3.62858	0.00319128	0.267055
ENSMUSG00000078903	665001	Gm14391	protein_coding	0.379859	6.2773	3.62329	0.00322324	0.267055
ENSMUSG00000096169	100043474	Olfr1564	protein_coding	0.665257	3.29313	3.61953	0.00324622	0.267055
ENSMUSG00000079364	100041874	Gm3558	protein_coding	1.90369	1.2658	3.61796	0.00325583	0.267055
ENSMUSG00000031584	14782	Gsr	protein_coding	0.267587	4.8535	3.61756	0.00325829	0.267055
ENSMUSG00000023367	66058	Tmem176a	protein_coding	-0.34818	4.58858	-3.60801	0.00331747	0.267055
ENSMUSG00000063446	272031	Plppr1	protein_coding	-0.327873	4.58568	-3.60636	0.00332781	0.267055
ENSMUSG00000104713	100702	Gbp6	protein_coding	1.13962	2.18173	3.60349	0.00334583	0.267055
ENSMUSG00000025270	11656	Alas2	protein_coding	0.502923	3.29215	3.60143	0.00335885	0.267055
ENSMUSG00000038954	109115	Supt3	protein_coding	0.388434	4.03745	3.60029	0.00336608	0.267055
ENSMUSG00000052446	234413	Zfp961	protein_coding	-0.329288	4.49922	-3.59996	0.00336819	0.267055
ENSMUSG00000015536	17434	Mocs2	protein_coding	-0.291823	5.0778	-3.59403	0.00340607	0.268574
ENSMUSG00000031647	71306	Mfap3l	protein_coding	-0.245545	6.11825	-3.58985	0.00343301	0.269051
ENSMUSG00000028883	20346	Sema3a	protein_coding	-0.331936	3.96663	-3.58401	0.0034711	0.269051
ENSMUSG00000020140	14160	Lgr5	protein_coding	-0.5753	3.1255	-3.58171	0.0034862	0.269051
ENSMUSG00000027167	77766	Elp4	protein_coding	-0.289118	4.69872	-3.57978	0.0034989	0.269051
ENSMUSG00000023764	78887	Sfi1	protein_coding	0.238767	5.49015	3.57873	0.00350585	0.269051
ENSMUSG00000023938	224805	Aars2	protein_coding	0.393983	4.10707	3.57372	0.00353916	0.270162
ENSMUSG00000029062	12537	Cdk11b	protein_coding	0.363723	5.05661	3.56865	0.00357319	0.271316
ENSMUSG00000021098	75801	4930447C04Rik	protein_coding	0.827952	4.39583	3.56218	0.00361709	0.273177
ENSMUSG00000072066	211378	6720489N17Rik	protein_coding	-0.5324	2.51081	-3.55945	0.00363576	0.273177
ENSMUSG00000030500	140919	Slc17a6	protein_coding	-0.189884	8.5961	-3.55578	0.00366104	0.273644
ENSMUSG00000068263	58229	Efcc1	protein_coding	0.452336	3.96715	3.54774	0.00371708	0.27433
ENSMUSG00000031760	17751	Mt3	protein_coding	-0.934012	7.00313	-3.54672	0.00372421	0.27433
ENSMUSG00000068748	19283	Ptprz1	protein_coding	-0.209888	9.28221	-3.54625	0.00372756	0.27433
ENSMUSG00000029304	20750	Spp1	protein_coding	0.78444	2.28178	3.53754	0.00378936	0.277455
ENSMUSG00000070000	74015	Fcho1	protein_coding	0.289918	6.15293	3.52999	0.00384383	0.280015
ENSMUSG00000055923	231326	Aasdh	protein_coding	0.338951	4.39833	3.52367	0.00389006	0.281951
ENSMUSG00000022177	219072	Haus4	protein_coding	0.963576	1.52513	3.52011	0.00391632	0.282428
ENSMUSG00000003929	224694	Zfp81	protein_coding	-0.32989	5.40981	-3.51637	0.00394409	0.282553
ENSMUSG00000072720	74376	Myo18b	protein_coding	0.794984	2.2209	3.51458	0.00395743	0.282553
ENSMUSG00000052974	13107	Cyp2f2	protein_coding	-1.83872	0.69153	-3.50579	0.0040238	0.285869
ENSMUSG00000041697	12861	Cox6a1	protein_coding	0.463994	6.27822	3.49854	0.00407936	0.286189
ENSMUSG00000040327	78309	Cul9	protein_coding	-0.179549	6.95615	-3.49722	0.00408953	0.286189
ENSMUSG00000075031	319178	H2bc3	protein_coding	-0.928192	0.354174	-3.49579	0.00410061	0.286189
ENSMUSG00000056204	66522	Pgpep1	protein_coding	-0.437247	4.17359	-3.49483	0.00410807	0.286189
ENSMUSG00000028998	66169	Tomm7	protein_coding	0.594936	4.1745	3.49193	0.00413066	0.286372
ENSMUSG00000039908	268512	Slc26a11	protein_coding	0.568771	2.80944	3.48716	0.00416815	0.286379
ENSMUSG00000078902	NA	NA	protein_coding	-1.80588	2.58414	-3.48684	0.00417066	0.286379
ENSMUSG00000026893	227960	Gca	protein_coding	0.350318	3.97782	3.47243	0.00428592	0.292892
ENSMUSG00000000876	59038	Pxmp4	protein_coding	-0.59955	3.80143	-3.46801	0.00432201	0.293958
ENSMUSG00000074657	16572	Kif5a	protein_coding	0.296534	10.6296	3.46096	0.00438005	0.295737
ENSMUSG00000030560	13032	Ctsc	protein_coding	-0.712924	3.06325	-3.45984	0.00438938	0.295737
ENSMUSG00000048960	109294	Prex2	protein_coding	-0.202054	7.20003	-3.45715	0.00441175	0.295855
ENSMUSG00000042647	338350	Acad12	protein_coding	-0.81303	0.745462	-3.45383	0.00443954	0.296334
ENSMUSG00000050627	333433	Gpd1l	protein_coding	-0.315975	6.26211	-3.43513	0.00459968	0.305602
ENSMUSG00000041216	74438	Clvs1	protein_coding	-0.342134	6.30968	-3.4274	0.00466747	0.307686
ENSMUSG00000024371	12263	C2	protein_coding	-1.00374	1.90104	-3.42254	0.00471074	0.307686
ENSMUSG00000096847	210573	Tmem151b	protein_coding	0.230476	6.56836	3.42083	0.004726	0.307686
ENSMUSG00000018648	56405	Dusp14	protein_coding	-0.491599	3.35512	-3.42077	0.00472654	0.307686
ENSMUSG00000034107	404545	Ano7	protein_coding	-1.37595	0.385003	-3.41946	0.00473824	0.307686
ENSMUSG00000062488	667370	Ifit3b	protein_coding	0.509442	3.08627	3.40502	0.00486974	0.3148
ENSMUSG00000022790	207683	Igsf11	protein_coding	-0.279812	5.18943	-3.39151	0.00499612	0.321522
ENSMUSG00000104252	12936	Pcdha4	protein_coding	-0.542476	3.74629	-3.38617	0.00504693	0.323342
ENSMUSG00000058748	233987	Zfp958	protein_coding	-0.293879	3.87034	-3.36109	0.00529286	0.336182
ENSMUSG00000035528	104443	Npffr2	protein_coding	-1.39893	0.310623	-3.36069	0.00529695	0.336182
ENSMUSG00000033737	333564	Fndc3c1	protein_coding	-1.19286	2.76517	-3.35863	0.00531763	0.336182
ENSMUSG00000057751	230971	Megf6	protein_coding	0.686716	3.71491	3.35226	0.00538237	0.338782
ENSMUSG00000036820	245847	Amdhd2	protein_coding	0.456971	3.74686	3.34077	0.00550099	0.34159
ENSMUSG00000095362	329575	Gm14325	protein_coding	0.426864	4.62844	3.3385	0.00552475	0.34159
ENSMUSG00000054967	239546	Zfp647	protein_coding	0.634399	2.59299	3.33729	0.00553749	0.34159
ENSMUSG00000035356	80859	Nfkbiz	protein_coding	0.416287	2.44165	3.33395	0.00557265	0.34159
ENSMUSG00000028948	74035	Nol9	protein_coding	0.289527	4.2296	3.33393	0.00557286	0.34159
ENSMUSG00000045538	71986	Ddx28	protein_coding	0.420862	3.15584	3.33284	0.00558441	0.34159
ENSMUSG00000036403	381644	Cep135	protein_coding	0.445253	4.67142	3.32909	0.00562434	0.34159
ENSMUSG00000069135	75296	Fgfr1op	protein_coding	0.335653	4.15265	3.32873	0.00562813	0.34159
ENSMUSG00000061607	240087	Mdc1	protein_coding	-0.435378	4.90405	-3.32489	0.00566933	0.34159
ENSMUSG00000027347	19419	Rasgrp1	protein_coding	-0.308288	6.46467	-3.32415	0.00567735	0.34159
ENSMUSG00000027422	81910	Rrbp1	protein_coding	0.354651	5.39829	3.32226	0.00569777	0.34159
ENSMUSG00000029074	330010	Ttll10	protein_coding	-0.873638	0.225433	-3.31544	0.00577196	0.34159
ENSMUSG00000031762	17750	Mt2	protein_coding	-0.560414	6.27125	-3.31515	0.00577514	0.34159
ENSMUSG00000038026	16524	Kcnj9	protein_coding	0.259894	5.69903	3.31439	0.00578354	0.34159
ENSMUSG00000024227	69239	Pdzph1	protein_coding	1.00925	1.90375	3.31434	0.00578402	0.34159
ENSMUSG00000024727	225997	Trpm6	protein_coding	0.961814	0.138543	3.31153	0.00581497	0.342011
ENSMUSG00000042895	223513	Abra	protein_coding	-0.99599	0.0512396	-3.30764	0.00585808	0.342562
ENSMUSG00000090129	634104	Olfr287	protein_coding	-0.854684	2.31113	-3.30639	0.00587209	0.342562
ENSMUSG00000045348	243300	Nyap1	protein_coding	0.254926	6.40049	3.293	0.00602333	0.349963
ENSMUSG00000050856	11958	Atp5k	protein_coding	0.783814	2.00178	3.28978	0.0060603	0.350691
ENSMUSG00000069727	434179	Zfp975	protein_coding	-0.295807	4.25993	-3.28195	0.00615104	0.354195
ENSMUSG00000035198	103733	Tubg1	protein_coding	-0.378928	5.31279	-3.28031	0.00617021	0.354195
ENSMUSG00000029536	384281	Gatc	protein_coding	-0.43018	4.48562	-3.27724	0.00620635	0.354746
ENSMUSG00000024937	114601	Ehbp1l1	protein_coding	0.506848	4.5132	3.2753	0.00622926	0.354746
ENSMUSG00000040564	11812	Apoc1	protein_coding	-1.01634	1.99905	-3.2722	0.00626611	0.355434
ENSMUSG00000029389	67848	Ddx55	protein_coding	0.388343	4.4533	3.26434	0.00636032	0.359358
ENSMUSG00000039153	12393	Runx2	protein_coding	-0.723746	2.2818	-3.26051	0.00640681	0.360565
ENSMUSG00000021248	68581	Tmed10	protein_coding	-0.228604	7.57575	-3.25512	0.0064728	0.362856
ENSMUSG00000035227	66624	Spcs2	protein_coding	-0.229755	6.26761	-3.25109	0.0065225	0.36422
ENSMUSG00000019872	57319	Smpdl3a	protein_coding	-0.454288	4.11969	-3.24584	0.00658791	0.36544
ENSMUSG00000053684	270802	BC048403	protein_coding	-0.386053	3.56632	-3.24525	0.00659529	0.36544
ENSMUSG00000034926	74754	Dhcr24	protein_coding	-0.183803	6.8643	-3.23835	0.00668238	0.367633
ENSMUSG00000014361	17289	Mertk	protein_coding	0.317981	4.36822	3.23806	0.0066861	0.367633
ENSMUSG00000026471	15064	Mr1	protein_coding	0.441877	3.81488	3.23115	0.00677448	0.370535
ENSMUSG00000041375	243846	Ccdc9	protein_coding	0.341568	4.05287	3.22991	0.00679052	0.370535
ENSMUSG00000058715	14127	Fcer1g	protein_coding	-1.56309	0.980608	-3.22202	0.00689308	0.374706
ENSMUSG00000025979	19070	Mob4	protein_coding	-0.311138	5.89025	-3.21745	0.00695319	0.375476
ENSMUSG00000030122	69202	Ptms	protein_coding	0.402991	8.02022	3.21552	0.00697877	0.375476
ENSMUSG00000050211	329502	Pla2g4e	protein_coding	0.240058	5.52124	3.215	0.00698572	0.375476
ENSMUSG00000019359	71584	Gdpd2	protein_coding	-0.316006	4.37839	-3.21191	0.00702684	0.375838
ENSMUSG00000006850	71983	Tmco6	protein_coding	0.532833	2.72089	3.20916	0.00706363	0.375838
ENSMUSG00000027506	21985	Tpd52	protein_coding	-0.189754	6.11936	-3.20861	0.00707102	0.375838
ENSMUSG00000034780	26877	B3galt1	protein_coding	-0.232863	6.06894	-3.20618	0.0071038	0.37587
ENSMUSG00000042406	11911	Atf4	protein_coding	0.211664	5.69674	3.20469	0.00712402	0.37587
ENSMUSG00000057156	239099	Homez	protein_coding	-0.305328	4.62641	-3.19899	0.00720162	0.378573
ENSMUSG00000038241	16328	Cep250	protein_coding	0.511022	5.07274	3.19529	0.00725248	0.378878
ENSMUSG00000020847	380714	Rph3al	protein_coding	-0.484423	2.77741	-3.19473	0.00726022	0.378878
ENSMUSG00000024459	240095	H2-M5	protein_coding	1.01632	0.453608	3.19128	0.00730799	0.379989
ENSMUSG00000028573	75578	Fggy	protein_coding	2.27691	-0.23023	3.1873	0.00736351	0.381494
ENSMUSG00000027420	12075	Bfsp1	protein_coding	0.769981	0.823456	3.1806	0.0074579	0.384025
ENSMUSG00000042734	69480	Ttc9	protein_coding	-0.27423	5.82231	-3.18003	0.0074659	0.384025
ENSMUSG00000026208	13346	Des	protein_coding	0.834002	0.13985	3.17633	0.00751863	0.385357
ENSMUSG00000046441	234728	Cmtr2	protein_coding	0.352807	3.46497	3.17413	0.00755021	0.385598
ENSMUSG00000003411	69908	Rab3b	protein_coding	0.309165	5.87603	3.17221	0.00757783	0.385636
ENSMUSG00000007603	224907	Dus3l	protein_coding	0.224376	5.91993	3.16669	0.00765783	0.3858
ENSMUSG00000039427	208211	Alg1	protein_coding	0.58067	3.47164	3.16168	0.00773103	0.3858
ENSMUSG00000034063	381798	4930590J08Rik	protein_coding	-0.732229	2.0359	-3.16146	0.00773425	0.3858
ENSMUSG00000052837	16477	Junb	protein_coding	-0.42868	3.91151	-3.15927	0.00776665	0.3858
ENSMUSG00000027284	68968	Cdan1	protein_coding	0.2914	4.81736	3.15687	0.00780207	0.3858
ENSMUSG00000067771	574404	Gm14685	protein_coding	0.788126	2.05917	3.15646	0.00780821	0.3858
ENSMUSG00000028845	24084	Tekt2	protein_coding	-0.77123	2.34441	-3.15572	0.00781923	0.3858
ENSMUSG00000048602	240069	Morc2b	protein_coding	0.54082	2.80165	3.15455	0.00783667	0.3858
ENSMUSG00000022386	72026	Trmu	protein_coding	0.373034	3.38112	3.15318	0.00785709	0.3858
ENSMUSG00000022899	57738	Slc15a2	protein_coding	-0.324367	4.42392	-3.1498	0.00790775	0.3858
ENSMUSG00000015363	67976	Trabd	protein_coding	0.407242	4.55602	3.14955	0.00791142	0.3858
ENSMUSG00000004891	18008	Nes	protein_coding	0.603418	3.93516	3.14906	0.00791889	0.3858
ENSMUSG00000024614	67988	Tmx3	protein_coding	-0.218438	6.725	-3.14736	0.00794447	0.3858
ENSMUSG00000029675	13717	Eln	protein_coding	0.731248	3.55298	3.14651	0.00795741	0.3858
ENSMUSG00000021506	18740	Pitx1	protein_coding	-1.02594	1.68812	-3.1425	0.00801824	0.385872
ENSMUSG00000020440	11844	Arf5	protein_coding	0.214972	6.08706	3.1409	0.00804271	0.385872
ENSMUSG00000031983	69551	2310022B05Rik	protein_coding	-0.183988	7.613	-3.14017	0.00805385	0.385872
ENSMUSG00000079402	NA	NA	protein_coding	0.946558	1.25154	3.1376	0.00809333	0.385872
ENSMUSG00000096488	100041530	Gm10409	protein_coding	0.946558	1.25154	3.1376	0.00809333	0.385872
ENSMUSG00000052794	72254	1700030K09Rik	protein_coding	-0.351	3.05235	-3.13387	0.008151	0.385979
ENSMUSG00000097854	NA	NA	protein_coding	1.31808	1.34433	3.1331	0.00816289	0.385979
ENSMUSG00000095315	102633750	Gm10130	protein_coding	-0.722346	2.50469	-3.13224	0.00817626	0.385979
ENSMUSG00000057667	232946	Bloc1s3	protein_coding	0.374039	2.87631	3.12503	0.00828922	0.389907
ENSMUSG00000029182	75434	1700001C02Rik	protein_coding	-0.915105	0.565163	-3.122	0.00833704	0.389907
ENSMUSG00000028437	67123	Ubap1	protein_coding	-0.20321	5.55685	-3.12002	0.00836857	0.389907
ENSMUSG00000049872	103511	Calhm5	protein_coding	-0.972128	0.828131	-3.11921	0.00838136	0.389907
ENSMUSG00000031879	68523	Ciao2b	protein_coding	-0.550213	3.3027	-3.11834	0.00839532	0.389907
ENSMUSG00000089997	NA	NA	protein_coding	0.552861	3.22501	3.11153	0.00850471	0.392625
ENSMUSG00000026928	332579	Card9	protein_coding	0.886647	0.256338	3.10765	0.00856772	0.392625
ENSMUSG00000039770	383295	Ypel5	protein_coding	0.241475	5.92339	3.10704	0.00857771	0.392625
ENSMUSG00000007097	98660	Atp1a2	protein_coding	0.197268	10.0558	3.10563	0.0086007	0.392625
ENSMUSG00000039349	226777	C130074G19Rik	protein_coding	0.287209	3.32941	3.10475	0.00861512	0.392625
ENSMUSG00000090659	72958	Zfp493	protein_coding	-0.613311	1.84678	-3.10248	0.0086524	0.392625
ENSMUSG00000031431	14605	Tsc22d3	protein_coding	0.299543	5.61788	3.10136	0.00867079	0.392625
ENSMUSG00000039850	338371	Endov	protein_coding	0.266592	4.96581	3.09955	0.0087007	0.392625
ENSMUSG00000024143	104215	Rhoq	protein_coding	-0.181085	6.11277	-3.09894	0.00871083	0.392625
ENSMUSG00000020253	67905	Ppm1m	protein_coding	0.45052	3.66955	3.09581	0.00876283	0.392625
ENSMUSG00000034432	108679	Cops8	protein_coding	-0.191056	5.94082	-3.09351	0.00880126	0.392625
ENSMUSG00000071636	239731	Rimbp3	protein_coding	0.426126	2.51737	3.09238	0.00882014	0.392625
ENSMUSG00000027778	68259	Ift80	protein_coding	-0.247925	5.59754	-3.09169	0.00883174	0.392625
ENSMUSG00000037761	109275	Actr5	protein_coding	0.580499	2.65261	3.09139	0.00883686	0.392625
ENSMUSG00000079480	69713	Pin4	protein_coding	0.557597	1.97322	3.08283	0.00898179	0.397138
ENSMUSG00000006576	20536	Slc4a3	protein_coding	0.207815	6.93831	3.08213	0.0089938	0.397138
ENSMUSG00000063897	236082	Dhrsx	protein_coding	0.690732	1.55111	3.0773	0.00907675	0.397569
ENSMUSG00000006360	12925	Crip1	protein_coding	0.792395	0.981531	3.0741	0.00913219	0.397569
ENSMUSG00000031792	101985	Usb1	protein_coding	-0.679078	2.83109	-3.07249	0.00916027	0.397569
ENSMUSG00000045136	73710	Tubb2b	protein_coding	-0.26051	6.74906	-3.06997	0.00920428	0.397569
ENSMUSG00000060227	319996	Casc4	protein_coding	0.214108	7.17448	3.06906	0.0092201	0.397569
ENSMUSG00000107928	NA	NA	protein_coding	2.87941	0.143319	3.06894	0.00922227	0.397569
ENSMUSG00000026421	13007	Csrp1	protein_coding	-0.198824	7.33288	-3.0679	0.00924045	0.397569
ENSMUSG00000059412	11936	Fxyd2	protein_coding	0.58072	0.855862	3.06668	0.00926205	0.397569
ENSMUSG00000021747	74430	4930452B06Rik	protein_coding	0.373761	2.82685	3.06627	0.0092692	0.397569
ENSMUSG00000031370	22184	Zrsr2	protein_coding	0.236771	5.10274	3.06507	0.00929035	0.397569
ENSMUSG00000058569	67511	Tmed9	protein_coding	0.37629	5.36152	3.06406	0.00930829	0.397569
ENSMUSG00000019539	52377	Rcn3	protein_coding	0.935235	1.93991	3.06204	0.00934403	0.397911
ENSMUSG00000025321	320910	Itgb8	protein_coding	-0.231235	7.38972	-3.05798	0.00941649	0.399811
ENSMUSG00000047842	68203	Diras2	protein_coding	-0.219074	6.49444	-3.05642	0.00944444	0.399814
ENSMUSG00000013997	27045	Nit1	protein_coding	-0.336941	4.48217	-3.05295	0.00950702	0.400622
ENSMUSG00000078889	13999	Gm14288	protein_coding	-3.36997	2.10641	-3.04965	0.00956679	0.400622
ENSMUSG00000054893	384763	Zfp667	protein_coding	0.202514	4.88858	3.04902	0.00957831	0.400622
ENSMUSG00000061360	68479	Phf5a	protein_coding	0.416194	3.35002	3.04775	0.00960144	0.400622
ENSMUSG00000039601	53901	Rcan2	protein_coding	-0.202859	7.99815	-3.04578	0.00963745	0.400622
ENSMUSG00000015023	13680	Ddx19a	protein_coding	0.351045	4.43101	3.04296	0.00968931	0.400622
ENSMUSG00000044921	237504	Rassf9	protein_coding	-0.399676	3.1408	-3.04104	0.00972467	0.400622
ENSMUSG00000020255	28109	D10Wsu102e	protein_coding	-0.414456	8.22152	-3.03921	0.00975872	0.400622
ENSMUSG00000049123	76718	Catsperg2	protein_coding	-0.856464	1.63703	-3.0374	0.00979225	0.400622
ENSMUSG00000031328	192176	Flna	protein_coding	0.288869	6.69442	3.03518	0.00983365	0.400622
ENSMUSG00000034226	228543	Rhov	protein_coding	0.298421	3.58404	3.03504	0.00983643	0.400622
ENSMUSG00000028639	22608	Ybx1	protein_coding	0.210864	5.65237	3.03294	0.00987562	0.400622
ENSMUSG00000030554	233335	Synm	protein_coding	0.3609	5.79045	3.0316	0.00990088	0.400622
ENSMUSG00000079426	68089	Arpc4	protein_coding	-0.29719	5.77405	-3.03129	0.0099068	0.400622
ENSMUSG00000039997	15950	Ifi203	protein_coding	0.891327	1.05612	3.03042	0.00992306	0.400622
ENSMUSG00000031583	22427	Wrn	protein_coding	0.251224	4.63357	3.02927	0.0099448	0.400622
ENSMUSG00000021773	69156	Comtd1	protein_coding	0.361284	3.43866	3.02836	0.00996204	0.400622
ENSMUSG00000018752	619441	Tnfsfm13	protein_coding	0.617719	1.0802	3.02791	0.00997054	0.400622
ENSMUSG00000095552	NA	NA	protein_coding	-0.536338	2.69589	-3.02668	0.00999392	0.400622
ENSMUSG00000023939	68463	Mrpl14	protein_coding	-0.389928	3.06743	-3.02382	0.0100484	0.401508
ENSMUSG00000039985	56306	Sinhcaf	protein_coding	0.656533	2.30657	3.02126	0.0100974	0.401508
ENSMUSG00000010651	235674	Acaa1b	protein_coding	-1.00641	-0.207562	-3.02113	0.0101	0.401508
ENSMUSG00000030720	12752	Cln3	protein_coding	-0.484284	3.32212	-3.01737	0.0101724	0.403273
ENSMUSG00000034998	14236	Foxn2	protein_coding	-0.318434	4.69913	-3.0112	0.0102924	0.405664
ENSMUSG00000020037	71137	Rfx4	protein_coding	-0.260868	5.33093	-3.00736	0.0103678	0.405664
ENSMUSG00000059824	13170	Dbp	protein_coding	0.352181	6.14217	3.00717	0.0103716	0.405664
ENSMUSG00000029513	19079	Prkab1	protein_coding	-0.285635	3.80325	-3.00648	0.0103852	0.405664
ENSMUSG00000028992	66454	Nmnat1	protein_coding	-0.435766	2.26609	-3.00571	0.0104005	0.405664
ENSMUSG00000017453	19193	Pipox	protein_coding	0.481921	2.49943	3.00535	0.0104075	0.405664
ENSMUSG00000068523	14707	Gng5	protein_coding	-0.515035	4.63901	-3.00326	0.0104489	0.405664
ENSMUSG00000058135	14862	Gstm1	protein_coding	-0.233113	7.3131	-2.99985	0.0105169	0.405664
ENSMUSG00000052301	13446	Doc2a	protein_coding	0.232588	4.72982	2.99956	0.0105226	0.405664
ENSMUSG00000001119	12833	Col6a1	protein_coding	0.5094	3.5506	2.99945	0.010525	0.405664
ENSMUSG00000027270	76161	Lamp5	protein_coding	-0.379708	3.21539	-2.99643	0.0105855	0.405664
ENSMUSG00000022681	18203	Ntan1	protein_coding	-0.245778	5.26787	-2.99485	0.0106173	0.405664
ENSMUSG00000002308	54219	Cd320	protein_coding	0.453475	3.24839	2.99001	0.0107155	0.405664
ENSMUSG00000034308	74032	Sdr42e1	protein_coding	-0.419511	3.27693	-2.98714	0.010774	0.405664
ENSMUSG00000070644	214253	Etnk2	protein_coding	-0.334879	3.21831	-2.98489	0.0108203	0.405664
ENSMUSG00000063605	234582	Ccdc102a	protein_coding	0.776834	1.08205	2.98257	0.0108681	0.405664
ENSMUSG00000089669	69583	Tnfsf13	protein_coding	0.830826	0.713634	2.98032	0.0109146	0.405664
ENSMUSG00000021867	100039257	Tmem254b	protein_coding	-0.390837	3.06229	-2.9793	0.0109358	0.405664
ENSMUSG00000029223	22223	Uchl1	protein_coding	-0.603299	8.33332	-2.97754	0.0109724	0.405664
ENSMUSG00000075272	620631	Ttc30a2	protein_coding	0.893317	2.35023	2.97675	0.0109889	0.405664
ENSMUSG00000015474	54397	Ppt2	protein_coding	-0.429275	4.25725	-2.97552	0.0110146	0.405664
ENSMUSG00000050965	18750	Prkca	protein_coding	-0.232519	6.82466	-2.97306	0.0110663	0.405664
ENSMUSG00000005917	18423	Otx1	protein_coding	-0.5443	2.21987	-2.97213	0.0110857	0.405664
ENSMUSG00000051367	20471	Six1	protein_coding	-1.41424	0.932848	-2.96956	0.0111401	0.405664
ENSMUSG00000035873	114774	Pawr	protein_coding	1.03899	0.310053	2.9682	0.011169	0.405664
ENSMUSG00000010067	56289	Rassf1	protein_coding	0.625641	3.20428	2.96816	0.0111698	0.405664
ENSMUSG00000001569	433864	Nom1	protein_coding	0.267504	5.27813	2.96756	0.0111825	0.405664
ENSMUSG00000021594	78925	Srd5a1	protein_coding	-0.558769	2.26387	-2.96616	0.0112123	0.405664
ENSMUSG00000023964	12311	Calcr	protein_coding	-0.329563	4.81534	-2.96523	0.0112322	0.405664
ENSMUSG00000002486	77832	Tchp	protein_coding	0.412765	3.69718	2.96474	0.0112427	0.405664
ENSMUSG00000027004	20378	Frzb	protein_coding	0.607406	2.32094	2.96399	0.0112586	0.405664
ENSMUSG00000045007	103768	Tubg2	protein_coding	0.216426	5.35404	2.96316	0.0112764	0.405664
ENSMUSG00000027332	56357	Ivd	protein_coding	0.246061	5.39055	2.96206	0.0113	0.405664
ENSMUSG00000019731	270066	Slc35e1	protein_coding	-0.386719	6.33073	-2.96131	0.0113161	0.405664
ENSMUSG00000024335	14312	Brd2	protein_coding	0.152328	7.61604	2.9597	0.0113508	0.405664
ENSMUSG00000068205	72899	Macrod2	protein_coding	0.269381	5.62101	2.95871	0.0113721	0.405664
ENSMUSG00000095041	NA	NA	protein_coding	0.459027	6.70138	2.95649	0.0114202	0.405664
ENSMUSG00000023947	18037	Nfkbie	protein_coding	0.646248	1.19312	2.95619	0.0114268	0.405664
ENSMUSG00000053111	66930	Fank1	protein_coding	0.660619	2.26266	2.95356	0.011484	0.405664
ENSMUSG00000031813	73711	Mvb12a	protein_coding	0.445615	3.55225	2.95299	0.0114964	0.405664
ENSMUSG00000026475	19734	Rgs16	protein_coding	0.538405	4.35606	2.95164	0.0115259	0.405664
ENSMUSG00000094347	258724	Olfr784	protein_coding	-0.938385	0.92279	-2.95162	0.0115264	0.405664
ENSMUSG00000005611	17540	Mrvi1	protein_coding	0.484088	2.9358	2.94942	0.0115746	0.405664
ENSMUSG00000007777	66050	0610009B22Rik	protein_coding	-0.364143	3.13865	-2.94736	0.01162	0.405664
ENSMUSG00000068882	20823	Ssb	protein_coding	0.202818	6.30334	2.94467	0.0116797	0.405664
ENSMUSG00000005686	11717	Ampd3	protein_coding	-0.233159	5.56784	-2.94249	0.011728	0.405664
ENSMUSG00000040938	216867	Slc16a11	protein_coding	0.292546	3.93555	2.94008	0.0117818	0.405664
ENSMUSG00000039307	238023	Hexdc	protein_coding	-0.46257	4.57486	-2.93961	0.0117924	0.405664
ENSMUSG00000070354	101488212	Evi2	protein_coding	-0.566032	3.52135	-2.93851	0.011817	0.405664
ENSMUSG00000019845	71924	Tube1	protein_coding	-0.54782	2.68452	-2.93811	0.011826	0.405664
ENSMUSG00000031297	11989	Slc7a3	protein_coding	-0.248504	4.51239	-2.93763	0.0118367	0.405664
ENSMUSG00000029661	12843	Col1a2	protein_coding	0.608679	4.21832	2.93753	0.0118391	0.405664
ENSMUSG00000039194	19771	Rlbp1	protein_coding	0.604548	2.41814	2.9374	0.011842	0.405664
ENSMUSG00000019865	18101	Nmbr	protein_coding	-0.565925	1.02416	-2.93426	0.0119129	0.405664
ENSMUSG00000049649	14748	Gpr3	protein_coding	-0.638756	1.53812	-2.93394	0.01192	0.405664
ENSMUSG00000028004	18167	Npy2r	protein_coding	-0.229394	4.56265	-2.93384	0.0119223	0.405664
ENSMUSG00000079110	12335	Capn3	protein_coding	-0.537141	2.07634	-2.93345	0.011931	0.405664
ENSMUSG00000041966	75763	Dcaf17	protein_coding	0.298956	4.91116	2.93241	0.0119547	0.405664
ENSMUSG00000091511	625131	Vmn2r87	protein_coding	-0.576629	1.96986	-2.93008	0.0120077	0.405664
ENSMUSG00000001627	15982	Ifrd1	protein_coding	-0.232611	4.86131	-2.92917	0.0120285	0.405664
ENSMUSG00000047909	320816	Ankrd16	protein_coding	0.21657	4.71801	2.92866	0.0120401	0.405664
ENSMUSG00000061273	236792	Mmgt1	protein_coding	-0.262735	5.37278	-2.9285	0.0120438	0.405664
ENSMUSG00000021318	14634	Gli3	protein_coding	-0.398107	4.42893	-2.92827	0.0120491	0.405664
ENSMUSG00000033520	320581	Idi2	protein_coding	1.07905	0.111833	2.92745	0.0120678	0.405664
ENSMUSG00000027204	14118	Fbn1	protein_coding	0.281694	5.10896	2.92662	0.012087	0.405664
ENSMUSG00000037523	228607	Mavs	protein_coding	-0.418193	4.09536	-2.92562	0.0121099	0.405664
ENSMUSG00000090841	17904	Myl6	protein_coding	0.302024	6.29647	2.92489	0.0121267	0.405664
ENSMUSG00000047044	225995	D030056L22Rik	protein_coding	0.312355	3.59123	2.92333	0.0121628	0.405925
ENSMUSG00000060621	69547	Nkpd1	protein_coding	0.656108	1.34425	2.92142	0.0122068	0.405925
ENSMUSG00000047786	66643	Lix1	protein_coding	-0.23525	5.4494	-2.91938	0.0122543	0.405925
ENSMUSG00000054003	74691	Tdrd9	protein_coding	0.688019	0.536026	2.91913	0.0122601	0.405925
ENSMUSG00000085139	319764	A730046J19Rik	protein_coding	-0.536212	1.64936	-2.91804	0.0122855	0.405925
ENSMUSG00000036949	277468	Slc39a12	protein_coding	-0.226595	6.41686	-2.91724	0.0123042	0.405925
ENSMUSG00000025873	76577	Faf2	protein_coding	-0.157094	6.39668	-2.9158	0.0123377	0.406098
ENSMUSG00000049957	67291	Ccdc137	protein_coding	0.300496	4.19802	2.90867	0.0125059	0.410461
ENSMUSG00000018846	211347	Pank3	protein_coding	-0.213457	6.91963	-2.90538	0.0125842	0.410461
ENSMUSG00000031785	14766	Adgrg1	protein_coding	-0.321812	7.56471	-2.90472	0.0126002	0.410461
ENSMUSG00000035910	195208	Dcdc2a	protein_coding	-0.364997	3.66175	-2.90452	0.0126049	0.410461
ENSMUSG00000022358	67731	Fbxo32	protein_coding	0.242897	4.6986	2.90338	0.0126321	0.410461
ENSMUSG00000046841	216197	Ckap4	protein_coding	0.294301	4.87639	2.9025	0.0126533	0.410461
ENSMUSG00000031932	14608	Gpr83	protein_coding	-0.458096	5.07402	-2.90178	0.0126705	0.410461
ENSMUSG00000040584	18671	Abcb1a	protein_coding	0.344448	4.85182	2.89825	0.0127557	0.412133
ENSMUSG00000084786	66177	Ubl5	protein_coding	-0.222175	5.64302	-2.89696	0.012787	0.412133
ENSMUSG00000003545	14282	Fosb	protein_coding	-0.527931	2.27492	-2.89607	0.0128086	0.412133
ENSMUSG00000094282	546886	Cfap73	protein_coding	0.91833	0.0251219	2.89431	0.0128515	0.412133
ENSMUSG00000034109	73124	Golim4	protein_coding	0.260798	4.94765	2.89373	0.0128657	0.412133
ENSMUSG00000028333	67628	Anp32b	protein_coding	0.323862	4.86847	2.8925	0.0128958	0.412177
ENSMUSG00000008763	17156	Man1a2	protein_coding	-0.167955	7.2711	-2.89053	0.0129442	0.412307
ENSMUSG00000026727	20163	Rsu1	protein_coding	-0.496694	4.85252	-2.88994	0.0129586	0.412307
ENSMUSG00000031823	102193	Zdhhc7	protein_coding	0.257468	4.76043	2.88882	0.012986	0.412307
ENSMUSG00000079362	NA	NA	protein_coding	-3.4195	0.965699	-2.88512	0.0130777	0.413786
ENSMUSG00000034066	227377	Farp2	protein_coding	-0.257007	4.17086	-2.88393	0.0131072	0.413786
ENSMUSG00000026839	76654	Upp2	protein_coding	1.22476	4.98336	2.88208	0.0131532	0.413786
ENSMUSG00000044811	140497	Cd300c2	protein_coding	-1.52395	-0.17398	-2.88135	0.0131716	0.413786
ENSMUSG00000042064	329421	Myo3b	protein_coding	-0.525915	2.07077	-2.8806	0.0131902	0.413786
ENSMUSG00000028464	22004	Tpm2	protein_coding	0.661413	1.70326	2.87999	0.0132056	0.413786
ENSMUSG00000026858	108958	Miga2	protein_coding	0.190819	5.87858	2.87802	0.013255	0.41392
ENSMUSG00000044857	224640	Lemd2	protein_coding	0.313661	4.48607	2.87752	0.0132676	0.41392
ENSMUSG00000036246	78816	Gmip	protein_coding	0.350592	3.98487	2.87315	0.0133779	0.414658
ENSMUSG00000034156	207777	Tspoap1	protein_coding	0.256933	7.56019	2.87295	0.0133832	0.414658
ENSMUSG00000030443	213011	Zfp583	protein_coding	0.317898	3.6487	2.87255	0.0133933	0.414658
ENSMUSG00000078486	74183	Perm1	protein_coding	-0.649853	1.78984	-2.87202	0.0134068	0.414658
ENSMUSG00000024521	58801	Pmaip1	protein_coding	1.02716	0.715163	2.86826	0.0135028	0.416727
ENSMUSG00000024331	13506	Dsc2	protein_coding	-0.506315	2.24139	-2.86052	0.0137024	0.421981
ENSMUSG00000051965	378430	Nanos2	protein_coding	-0.796039	0.0289853	-2.85867	0.0137506	0.422097
ENSMUSG00000034462	18764	Pkd2	protein_coding	0.414503	5.72998	2.85704	0.0137931	0.422097
ENSMUSG00000033102	218294	Cdc14b	protein_coding	-0.237865	4.98995	-2.85536	0.0138371	0.422097
ENSMUSG00000049115	11607	Agtr1a	protein_coding	-0.74318	1.19086	-2.85424	0.0138665	0.422097
ENSMUSG00000003617	12870	Cp	protein_coding	0.554189	4.32209	2.8535	0.0138862	0.422097
ENSMUSG00000041598	56699	Cdc42ep4	protein_coding	-0.190953	5.14769	-2.85216	0.0139215	0.422097
ENSMUSG00000073423	328801	Zfp414	protein_coding	-0.292541	4.85169	-2.85215	0.0139218	0.422097
ENSMUSG00000074513	99889	Arfip1	protein_coding	-0.244681	4.88247	-2.8514	0.0139415	0.422097
ENSMUSG00000032456	74080	Nmnat3	protein_coding	-0.555501	1.26367	-2.84392	0.0141405	0.425099
ENSMUSG00000023908	268930	Pkmyt1	protein_coding	0.532479	1.33669	2.84326	0.0141582	0.425099
ENSMUSG00000073125	574437	Xlr3b	protein_coding	-0.780437	2.70854	-2.84203	0.0141913	0.425099
ENSMUSG00000020390	22210	Ube2b	protein_coding	-0.281298	6.32736	-2.84182	0.0141971	0.425099
ENSMUSG00000027602	66734	Map1lc3a	protein_coding	0.445202	5.89961	2.84165	0.0142017	0.425099
ENSMUSG00000029534	64213	St7	protein_coding	-0.267247	5.53163	-2.83874	0.01428	0.425099
ENSMUSG00000020272	20868	Stk10	protein_coding	0.435312	3.85253	2.83826	0.0142932	0.425099
ENSMUSG00000074896	15959	Ifit3	protein_coding	0.742661	2.5911	2.83727	0.0143201	0.425099
ENSMUSG00000031024	76954	St5	protein_coding	0.197521	4.91951	2.83662	0.0143375	0.425099
ENSMUSG00000055202	240063	Zfp811	protein_coding	0.291449	3.92255	2.83566	0.0143637	0.425099
ENSMUSG00000055027	12180	Smyd1	protein_coding	-0.875302	2.36115	-2.83556	0.0143664	0.425099
ENSMUSG00000030987	20866	Stim1	protein_coding	0.216032	6.94922	2.83407	0.0144072	0.425429
ENSMUSG00000059325	74318	Hopx	protein_coding	0.493519	3.23131	2.83214	0.01446	0.426111
ENSMUSG00000028098	67845	Rnf115	protein_coding	-0.286327	5.46513	-2.83026	0.0145114	0.426748
ENSMUSG00000074305	244895	Peak1	protein_coding	-0.257242	6.36504	-2.82723	0.0145951	0.426801
ENSMUSG00000027971	64580	Ndst4	protein_coding	-0.280647	5.53844	-2.82544	0.0146447	0.426801
ENSMUSG00000029632	17992	Ndufa4	protein_coding	-0.229418	5.6235	-2.82521	0.0146511	0.426801
ENSMUSG00000058443	NA	NA	protein_coding	-0.496522	4.17382	-2.82494	0.0146586	0.426801
ENSMUSG00000033149	208177	Phldb2	protein_coding	0.496413	3.14848	2.82426	0.0146776	0.426801
ENSMUSG00000040452	215654	Cdh12	protein_coding	-0.295827	4.89091	-2.82375	0.0146917	0.426801
ENSMUSG00000098387	100048644	Pet117	protein_coding	2.52582	0.0360082	2.82268	0.0147214	0.426801
ENSMUSG00000018339	14778	Gpx3	protein_coding	-0.333681	8.14166	-2.81993	0.0147983	0.428165
ENSMUSG00000024298	208292	Zfp871	protein_coding	0.282732	7.6672	2.81538	0.0149266	0.431009
ENSMUSG00000026424	171469	Gpr37l1	protein_coding	-0.348741	7.19643	-2.81188	0.0150258	0.433002
ENSMUSG00000040747	12508	Cd53	protein_coding	-0.581342	2.09259	-2.80433	0.0152422	0.438357
ENSMUSG00000106631	NA	NA	protein_coding	-0.68243	3.16437	-2.80046	0.0153543	0.439855
ENSMUSG00000033730	13655	Egr3	protein_coding	-0.493084	2.44654	-2.80042	0.0153555	0.439855
ENSMUSG00000066687	235320	Zbtb16	protein_coding	0.273761	4.54735	2.79766	0.0154359	0.440676
ENSMUSG00000036402	14701	Gng12	protein_coding	-0.292697	5.97204	-2.79733	0.0154456	0.440676
ENSMUSG00000029596	257635	Sdsl	protein_coding	0.574926	1.20117	2.79561	0.0154959	0.441235
ENSMUSG00000027900	67171	Dram2	protein_coding	-0.251873	4.77625	-2.79387	0.0155471	0.441492
ENSMUSG00000113902	102631912	Ndufb1-ps	protein_coding	-0.264549	5.0237	-2.79321	0.0155665	0.441492
ENSMUSG00000060244	56009	Alyref2	protein_coding	0.855286	0.908851	2.79088	0.0156354	0.442543
ENSMUSG00000037221	68929	Mospd3	protein_coding	0.338727	3.64708	2.78987	0.0156652	0.442543
ENSMUSG00000005447	18476	Pafah1b3	protein_coding	0.373509	4.35242	2.78621	0.0157743	0.444749
ENSMUSG00000068479	67532	Mfap1a	protein_coding	0.219419	5.80656	2.78254	0.0158841	0.446966
ENSMUSG00000074652	668940	Myh7b	protein_coding	0.63043	2.46724	2.77779	0.0160278	0.447791
ENSMUSG00000090236	80733	Car15	protein_coding	-0.927338	0.439464	-2.77711	0.0160484	0.447791
ENSMUSG00000032125	74144	Robo4	protein_coding	0.437598	2.44878	2.77704	0.0160506	0.447791
ENSMUSG00000004996	67873	Mri1	protein_coding	0.359188	3.25226	2.77636	0.016071	0.447791
ENSMUSG00000031480	56229	Thsd1	protein_coding	0.586915	3.12732	2.77594	0.0160838	0.447791
ENSMUSG00000015053	14461	Gata2	protein_coding	-0.664157	2.90581	-2.77422	0.0161363	0.447791
ENSMUSG00000022360	70472	Atad2	protein_coding	0.331146	3.35909	2.77205	0.0162027	0.447791
ENSMUSG00000022525	27281	Plaat1	protein_coding	-0.223403	4.82729	-2.77198	0.0162048	0.447791
ENSMUSG00000043441	229357	Gpr149	protein_coding	-0.349426	4.27035	-2.77076	0.0162422	0.447791
ENSMUSG00000028581	16792	Laptm5	protein_coding	-0.315472	4.89403	-2.77026	0.0162577	0.447791
ENSMUSG00000051431	84111	Gpr87	protein_coding	0.516017	1.12382	2.76675	0.0163659	0.447791
ENSMUSG00000036138	113868	Acaa1a	protein_coding	0.512137	5.26818	2.76564	0.0164004	0.447791
ENSMUSG00000023067	12575	Cdkn1a	protein_coding	-0.483931	2.7593	-2.7646	0.0164328	0.447791
ENSMUSG00000056698	232089	Elmod3	protein_coding	-0.334703	3.99905	-2.76423	0.0164443	0.447791
ENSMUSG00000027568	18216	Ntsr1	protein_coding	-0.353437	4.64253	-2.76141	0.016532	0.447791
ENSMUSG00000073514	623279	Dok6	protein_coding	-0.239352	7.2579	-2.76035	0.0165652	0.447791
ENSMUSG00000079391	NA	NA	protein_coding	0.724595	2.49863	2.75738	0.0166587	0.447791
ENSMUSG00000026437	18557	Cdk18	protein_coding	-0.194882	6.58251	-2.7563	0.0166927	0.447791
ENSMUSG00000040824	107686	Snrpd2	protein_coding	0.419599	3.77596	2.75501	0.0167335	0.447791
ENSMUSG00000037259	241688	Dzank1	protein_coding	-0.21521	9.10118	-2.75439	0.016753	0.447791
ENSMUSG00000001663	14871	Gstt1	protein_coding	-0.243342	3.73025	-2.75436	0.0167541	0.447791
ENSMUSG00000023034	15370	Nr4a1	protein_coding	-0.516728	4.00675	-2.75404	0.0167643	0.447791
ENSMUSG00000027195	56348	Hsd17b12	protein_coding	-0.244388	5.93531	-2.75276	0.0168049	0.447791
ENSMUSG00000049721	53897	Gal3st1	protein_coding	-0.450166	3.20123	-2.75229	0.0168199	0.447791
ENSMUSG00000064373	20363	Selenop	protein_coding	-0.192391	8.5279	-2.75214	0.0168246	0.447791
ENSMUSG00000036928	50878	Stag3	protein_coding	2.0044	-0.233807	2.75119	0.0168546	0.447791
ENSMUSG00000053747	20669	Sox14	protein_coding	-0.659402	2.18405	-2.75104	0.0168595	0.447791
ENSMUSG00000041343	73845	Ankrd42	protein_coding	0.269625	4.86112	2.75073	0.0168693	0.447791
ENSMUSG00000025169	66179	Ogfod3	protein_coding	0.431176	3.00962	2.75072	0.0168698	0.447791
ENSMUSG00000028465	21894	Tln1	protein_coding	0.244466	6.60416	2.75053	0.0168757	0.447791
ENSMUSG00000026198	74104	Abcb6	protein_coding	0.467421	3.84755	2.75038	0.0168807	0.447791
ENSMUSG00000031333	11306	Abcb7	protein_coding	-0.194562	6.33801	-2.74934	0.0169138	0.447841
ENSMUSG00000035783	11475	Acta2	protein_coding	1.03993	3.49576	2.74679	0.0169955	0.449177
ENSMUSG00000054976	241134	Nyap2	protein_coding	-0.198459	6.37284	-2.74442	0.017072	0.450128
ENSMUSG00000031727	56523	Pmfbp1	protein_coding	0.61731	2.58306	2.74317	0.0171121	0.450128
ENSMUSG00000000402	54156	Egfl6	protein_coding	0.411264	2.60693	2.74126	0.0171742	0.450128
ENSMUSG00000027714	50911	Exosc9	protein_coding	0.369799	3.70158	2.73925	0.0172395	0.450128
ENSMUSG00000022510	22061	Trp63	protein_coding	-0.421048	2.30709	-2.73815	0.0172753	0.450128
ENSMUSG00000018378	70393	2210416O15Rik	protein_coding	0.228299	5.69682	2.73723	0.0173053	0.450128
ENSMUSG00000039781	12009	Cep131	protein_coding	0.483467	4.36595	2.7372	0.0173064	0.450128
ENSMUSG00000090799	546611	Klhl33	protein_coding	0.317906	3.98979	2.73706	0.0173112	0.450128
ENSMUSG00000094777	319171	Hist1h2ap	protein_coding	-3.51907	0.952404	-2.73347	0.017429	0.450128
ENSMUSG00000038803	67695	Ost4	protein_coding	-0.496054	4.70791	-2.73296	0.0174456	0.450128
ENSMUSG00000055214	319455	Pld5	protein_coding	-0.290019	5.01864	-2.73201	0.0174771	0.450128
ENSMUSG00000024176	20681	Sox8	protein_coding	-0.184674	5.64676	-2.73195	0.017479	0.450128
ENSMUSG00000079038	211135	D130040H23Rik	protein_coding	-0.307594	4.55163	-2.72989	0.0175472	0.450128
ENSMUSG00000023923	72238	Tbc1d5	protein_coding	-0.252212	5.86735	-2.72899	0.0175769	0.450128
ENSMUSG00000054836	72341	Elp6	protein_coding	0.434803	2.93633	2.72774	0.0176186	0.450128
ENSMUSG00000000827	66314	Tpd52l2	protein_coding	0.29829	5.47486	2.72765	0.0176216	0.450128
ENSMUSG00000103442	116731	Pcdha1	protein_coding	-0.43363	2.0786	-2.72725	0.017635	0.450128
ENSMUSG00000039989	12418	Cbx4	protein_coding	-0.212888	6.13189	-2.72542	0.0176959	0.450128
ENSMUSG00000014601	229707	Strip1	protein_coding	0.190484	6.20784	2.72492	0.0177128	0.450128
ENSMUSG00000027371	68126	Fahd2a	protein_coding	0.487693	3.23386	2.72328	0.0177676	0.450128
ENSMUSG00000061536	215474	Sec22c	protein_coding	-0.189911	5.60331	-2.72319	0.0177707	0.450128
ENSMUSG00000007610	70359	Gtpbp3	protein_coding	0.46888	3.8989	2.72294	0.0177791	0.450128
ENSMUSG00000090093	664987	Gm14393	protein_coding	-1.0077	3.5329	-2.72285	0.0177821	0.450128
ENSMUSG00000024474	24010	Ik	protein_coding	0.209527	6.13948	2.72127	0.0178352	0.450128
ENSMUSG00000040312	240084	Cchcr1	protein_coding	0.726691	1.59946	2.7212	0.0178375	0.450128
ENSMUSG00000016194	15483	Hsd11b1	protein_coding	0.393204	2.95292	2.71965	0.01789	0.450128
ENSMUSG00000003282	56711	Plag1	protein_coding	-0.531346	2.78107	-2.71927	0.0179028	0.450128
ENSMUSG00000055538	71918	Zcchc24	protein_coding	-0.188654	7.12328	-2.7172	0.017973	0.450128
ENSMUSG00000046667	72397	Rbm12b1	protein_coding	0.462215	4.25092	2.71608	0.018011	0.450128
ENSMUSG00000052544	20447	St6galnac3	protein_coding	-0.238117	4.5287	-2.71584	0.0180192	0.450128
ENSMUSG00000004044	19285	Cavin1	protein_coding	0.560018	5.16845	2.71559	0.0180276	0.450128
ENSMUSG00000071291	238693	Zfp58	protein_coding	0.381713	3.13154	2.71537	0.0180352	0.450128
ENSMUSG00000023988	53414	Bysl	protein_coding	-0.238308	3.97368	-2.71299	0.0181164	0.451082
ENSMUSG00000040855	194590	Reps2	protein_coding	-0.230317	7.63088	-2.71123	0.0181765	0.451082
ENSMUSG00000035860	68764	Cdhr3	protein_coding	-0.486223	2.38607	-2.71111	0.0181807	0.451082
ENSMUSG00000022820	68194	Ndufb4	protein_coding	-0.768373	4.25301	-2.70915	0.0182481	0.451082
ENSMUSG00000107877	74477	4933427D14Rik	protein_coding	0.561669	4.85457	2.70894	0.0182554	0.451082
ENSMUSG00000017176	68106	Nt5c3b	protein_coding	-0.262621	4.27832	-2.70875	0.018262	0.451082
ENSMUSG00000046573	380840	Lyrm4	protein_coding	-0.465648	4.30581	-2.7039	0.0184298	0.451586
ENSMUSG00000043004	14702	Gng2	protein_coding	-0.235943	8.23438	-2.70374	0.0184354	0.451586
ENSMUSG00000007836	77134	Hnrnpa0	protein_coding	0.223599	6.38949	2.70372	0.018436	0.451586
ENSMUSG00000030397	232944	Mark4	protein_coding	0.28185	5.94492	2.70191	0.0184994	0.451586
ENSMUSG00000019838	72472	Slc16a10	protein_coding	-0.43111	2.53465	-2.70137	0.0185182	0.451586
ENSMUSG00000024369	27632	Nelfe	protein_coding	0.561774	3.99997	2.70127	0.0185217	0.451586
ENSMUSG00000022949	209195	Clic6	protein_coding	0.321084	4.46383	2.70056	0.0185466	0.451586
ENSMUSG00000041361	102371	Myzap	protein_coding	0.698093	0.754082	2.70002	0.0185654	0.451586
ENSMUSG00000058756	21833	Thra	protein_coding	0.25781	8.5912	2.70001	0.0185657	0.451586
ENSMUSG00000023055	67488	Calcoco1	protein_coding	0.250888	6.17187	2.69493	0.0187445	0.452138
ENSMUSG00000045763	70350	Basp1	protein_coding	0.214958	8.53353	2.69465	0.0187546	0.452138
ENSMUSG00000029913	70779	Prdm5	protein_coding	0.26888	3.45803	2.69393	0.0187799	0.452138
ENSMUSG00000026803	22130	Ttf1	protein_coding	0.278843	3.77491	2.69392	0.0187801	0.452138
ENSMUSG00000027175	320554	Tcp11l1	protein_coding	-0.39632	6.58472	-2.69353	0.0187942	0.452138
ENSMUSG00000027472	68559	Pdrg1	protein_coding	0.510969	3.57386	2.69312	0.0188087	0.452138
ENSMUSG00000033430	57321	Terf2ip	protein_coding	0.309971	6.20619	2.69229	0.0188383	0.452138
ENSMUSG00000022443	17886	Myh9	protein_coding	0.340603	6.66395	2.68982	0.0189262	0.452138
ENSMUSG00000041731	226041	Pgm5	protein_coding	0.521733	2.24014	2.68966	0.0189318	0.452138
ENSMUSG00000028766	11647	Alpl	protein_coding	0.260368	3.76792	2.68875	0.0189644	0.452138
ENSMUSG00000022246	75646	Rai14	protein_coding	0.3172	3.87584	2.68771	0.0190018	0.452138
ENSMUSG00000073409	110557	H2-Q6	protein_coding	0.808979	1.20301	2.6875	0.019009	0.452138
ENSMUSG00000022472	28075	Desi1	protein_coding	-0.343671	6.25134	-2.68376	0.0191436	0.452138
ENSMUSG00000044927	243529	H1f10	protein_coding	0.646289	4.08254	2.68364	0.0191482	0.452138
ENSMUSG00000031808	26457	Slc27a1	protein_coding	-0.175253	6.77368	-2.68332	0.0191596	0.452138
ENSMUSG00000028582	319965	Cc2d1b	protein_coding	0.314808	4.89669	2.68325	0.0191623	0.452138
ENSMUSG00000036256	29817	Igfbp7	protein_coding	0.483775	3.16311	2.68309	0.019168	0.452138
ENSMUSG00000058498	433809	Rnf207	protein_coding	0.87413	1.97912	2.6804	0.0192653	0.452138
ENSMUSG00000069307	665596	Hist1h2bq	protein_coding	-1.42314	0.580537	-2.68035	0.0192671	0.452138
ENSMUSG00000048065	320635	Cyb5r2	protein_coding	-0.727555	0.357086	-2.67976	0.0192888	0.452138
ENSMUSG00000032123	13478	Dpagt1	protein_coding	-0.440279	3.7223	-2.67902	0.0193155	0.452138
ENSMUSG00000055761	269513	Nkain3	protein_coding	-0.510831	4.39347	-2.67842	0.0193375	0.452138
ENSMUSG00000014243	69747	Zswim7	protein_coding	0.43198	1.18933	2.67808	0.01935	0.452138
ENSMUSG00000071497	68051	Nutf2	protein_coding	-0.572045	3.82506	-2.67667	0.0194013	0.452138
ENSMUSG00000018634	12921	Crhr1	protein_coding	-0.361099	2.52788	-2.67581	0.0194328	0.452138
ENSMUSG00000026043	12825	Col3a1	protein_coding	0.938537	2.90373	2.67505	0.0194607	0.452138
ENSMUSG00000027570	12841	Col9a3	protein_coding	0.754538	2.46732	2.67388	0.0195039	0.452138
ENSMUSG00000063904	75221	Dpp3	protein_coding	0.277116	4.4371	2.67384	0.0195053	0.452138
ENSMUSG00000040296	230073	Ddx58	protein_coding	0.36667	3.39532	2.6724	0.0195583	0.452138
ENSMUSG00000031197	22327	Vbp1	protein_coding	-0.207702	5.62442	-2.67158	0.0195884	0.452138
ENSMUSG00000096472	12581	Cdkn2d	protein_coding	0.392253	4.33878	2.67103	0.0196087	0.452138
ENSMUSG00000004187	16581	Kifc2	protein_coding	0.154517	7.72817	2.67036	0.0196335	0.452138
ENSMUSG00000029725	69871	Ppp1r35	protein_coding	0.997038	1.73876	2.67028	0.0196365	0.452138
ENSMUSG00000005150	67836	Wdr83	protein_coding	0.311197	4.08521	2.66966	0.0196595	0.452138
ENSMUSG00000047242	407786	Taf9b	protein_coding	-0.221859	5.32592	-2.66749	0.01974	0.453262
ENSMUSG00000048402	14633	Gli2	protein_coding	-0.411909	3.86002	-2.66479	0.0198408	0.454053
ENSMUSG00000051256	67767	Jagn1	protein_coding	-0.303709	3.97444	-2.66465	0.019846	0.454053
ENSMUSG00000039148	20227	Sart1	protein_coding	0.524259	4.89744	2.66403	0.0198694	0.454053
ENSMUSG00000042116	246228	Vwa1	protein_coding	0.251132	4.9978	2.66256	0.0199244	0.454189
ENSMUSG00000018698	16869	Lhx1	protein_coding	0.308039	4.21218	2.66218	0.0199386	0.454189
ENSMUSG00000062944	100043133	9130023H24Rik	protein_coding	-0.372134	3.07236	-2.6609	0.0199869	0.454568
ENSMUSG00000039531	72580	Zup1	protein_coding	-0.292347	5.23691	-2.65806	0.0200939	0.456279
ENSMUSG00000051721	238037	Wdcp	protein_coding	-0.273399	3.97746	-2.65541	0.0201946	0.457841
ENSMUSG00000024236	225115	Svil	protein_coding	0.365492	4.4984	2.65403	0.0202471	0.458305
ENSMUSG00000033352	26398	Map2k4	protein_coding	-0.187199	7.96724	-2.65318	0.0202797	0.458322
ENSMUSG00000038622	69790	Med30	protein_coding	-0.388881	3.02085	-2.65123	0.0203543	0.458701
ENSMUSG00000049775	19241	Tmsb4x	protein_coding	-0.238964	7.53673	-2.65107	0.0203604	0.458701
ENSMUSG00000036941	114615	Elac1	protein_coding	0.233045	6.44119	2.64883	0.0204463	0.459666
ENSMUSG00000034584	320051	Exph5	protein_coding	-0.36744	2.54282	-2.6477	0.0204901	0.459666
ENSMUSG00000000320	11684	Alox12	protein_coding	-0.62075	0.655704	-2.64729	0.0205057	0.459666
ENSMUSG00000066196	433700	Spag8	protein_coding	-0.579643	1.85227	-2.64553	0.0205739	0.459666
ENSMUSG00000002763	224824	Pex6	protein_coding	0.483978	5.03155	2.64497	0.0205955	0.459666
ENSMUSG00000033327	81877	Tnxb	protein_coding	0.400047	4.14722	2.64338	0.0206573	0.459666
ENSMUSG00000022371	12818	Col14a1	protein_coding	0.571876	1.43836	2.64327	0.0206615	0.459666
ENSMUSG00000073676	15528	Hspe1	protein_coding	-0.300119	4.77688	-2.64017	0.0207827	0.459666
ENSMUSG00000032609	78267	Klhdc8b	protein_coding	0.29969	5.262	2.63976	0.0207987	0.459666
ENSMUSG00000024479	105853	Mal2	protein_coding	-0.193729	6.25265	-2.63904	0.0208267	0.459666
ENSMUSG00000004221	16151	Ikbkg	protein_coding	0.154301	5.67067	2.63812	0.0208628	0.459666
ENSMUSG00000027690	20526	Slc2a2	protein_coding	0.668361	-0.0927308	2.63671	0.0209185	0.459666
ENSMUSG00000050840	23836	Cdh20	protein_coding	-0.251198	4.8223	-2.63657	0.0209239	0.459666
ENSMUSG00000064141	381549	Zfp69	protein_coding	0.761997	0.881364	2.63542	0.020969	0.459666
ENSMUSG00000032264	26951	Zw10	protein_coding	0.280838	4.23665	2.63493	0.0209886	0.459666
ENSMUSG00000063450	319565	Syne2	protein_coding	0.332577	6.12005	2.63449	0.0210058	0.459666
ENSMUSG00000040167	67143	Ikzf5	protein_coding	-0.251977	5.69575	-2.63258	0.0210817	0.459666
ENSMUSG00000006442	20810	Srm	protein_coding	-0.190604	4.81416	-2.6312	0.0211364	0.459666
ENSMUSG00000024997	11757	Prdx3	protein_coding	-0.237125	4.85072	-2.63118	0.021137	0.459666
ENSMUSG00000000738	234847	Spg7	protein_coding	0.483715	5.10544	2.63009	0.0211806	0.459666
ENSMUSG00000027905	53975	Ddx20	protein_coding	0.358445	3.6835	2.62939	0.0212083	0.459666
ENSMUSG00000020151	19279	Ptprr	protein_coding	-0.209464	4.67209	-2.62899	0.0212243	0.459666
ENSMUSG00000048126	12835	Col6a3	protein_coding	0.39292	3.93788	2.62876	0.0212336	0.459666
ENSMUSG00000024457	22670	Trim26	protein_coding	0.215015	5.69635	2.62645	0.0213261	0.459666
ENSMUSG00000042660	67936	Wdr55	protein_coding	0.405103	2.62671	2.6256	0.0213603	0.459666
ENSMUSG00000040187	272322	Arntl2	protein_coding	0.661699	2.36203	2.62349	0.0214453	0.459666
ENSMUSG00000029622	11867	Arpc1b	protein_coding	0.317544	3.38125	2.62287	0.0214702	0.459666
ENSMUSG00000021830	70561	Txndc16	protein_coding	-0.167607	6.51872	-2.62207	0.0215027	0.459666
ENSMUSG00000029028	72946	Lrrc47	protein_coding	0.170692	6.02387	2.62202	0.0215045	0.459666
ENSMUSG00000041429	18207	Nthl1	protein_coding	0.499998	1.60941	2.62174	0.0215159	0.459666
ENSMUSG00000018932	26397	Map2k3	protein_coding	0.306866	2.95953	2.62089	0.0215503	0.459666
ENSMUSG00000047810	78317	Ccdc88b	protein_coding	0.579581	1.7763	2.62049	0.0215667	0.459666
ENSMUSG00000069305	319161	Hist1h4n	protein_coding	-0.633801	3.96973	-2.62028	0.021575	0.459666
ENSMUSG00000001964	13726	Emd	protein_coding	-0.394699	4.75879	-2.61893	0.0216298	0.459666
ENSMUSG00000044229	244853	Nxpe4	protein_coding	-0.337737	3.1359	-2.61801	0.0216672	0.459666
ENSMUSG00000026669	70024	Mcm10	protein_coding	0.627214	0.794201	2.61718	0.0217013	0.459666
ENSMUSG00000003184	54131	Irf3	protein_coding	0.352641	3.61949	2.61623	0.0217398	0.459666
ENSMUSG00000031954	23837	Cfdp1	protein_coding	0.341993	5.29434	2.61607	0.0217467	0.459666
ENSMUSG00000061374	23877	Fiz1	protein_coding	-0.284267	4.016	-2.61603	0.0217482	0.459666
ENSMUSG00000027242	241627	Wdr76	protein_coding	-0.299578	3.50706	-2.61553	0.0217688	0.459666
ENSMUSG00000041040	72750	Fam117b	protein_coding	-0.18342	7.00158	-2.61507	0.0217874	0.459666
ENSMUSG00000057858	76539	Fam204a	protein_coding	0.323589	4.54098	2.61499	0.0217909	0.459666
ENSMUSG00000028298	12640	Cga	protein_coding	-1.80975	1.52226	-2.61459	0.021807	0.459666
ENSMUSG00000048355	76219	Arxes1	protein_coding	-0.248287	4.87243	-2.61387	0.0218368	0.459666
ENSMUSG00000013495	72392	Tmem175	protein_coding	-0.401293	4.98084	-2.61368	0.0218446	0.459666
ENSMUSG00000024427	24066	Spry4	protein_coding	-0.473153	3.9721	-2.61212	0.0219088	0.459725
ENSMUSG00000029030	67808	Tprgl	protein_coding	-0.211023	6.82496	-2.61119	0.0219468	0.459725
ENSMUSG00000024033	22092	Rsph1	protein_coding	0.353387	4.21486	2.61006	0.0219938	0.459725
ENSMUSG00000092417	81845	Gpank1	protein_coding	0.558315	3.2258	2.60955	0.022015	0.459725
ENSMUSG00000040372	81006	Gpr63	protein_coding	-0.492681	2.1051	-2.60901	0.0220372	0.459725
ENSMUSG00000027306	108907	Nusap1	protein_coding	-0.434505	2.4642	-2.60724	0.0221107	0.459725
ENSMUSG00000055720	69459	Ubl7	protein_coding	-0.293084	5.2546	-2.60694	0.0221231	0.459725
ENSMUSG00000027610	14854	Gss	protein_coding	-0.279006	4.18225	-2.60627	0.022151	0.459725
ENSMUSG00000070822	232875	Zscan18	protein_coding	0.265982	4.95457	2.60591	0.022166	0.459725
ENSMUSG00000026779	67121	Mastl	protein_coding	-0.554552	2.25072	-2.60587	0.0221678	0.459725
ENSMUSG00000037681	272636	Esyt3	protein_coding	-0.394525	4.81103	-2.60352	0.0222657	0.460779
ENSMUSG00000017188	52469	Coa3	protein_coding	-0.224101	4.81632	-2.60311	0.0222828	0.460779
ENSMUSG00000029238	12753	Clock	protein_coding	-0.18212	7.56933	-2.59893	0.0224587	0.462677
ENSMUSG00000063253	56367	Scoc	protein_coding	-0.254288	6.51857	-2.59875	0.0224661	0.462677
ENSMUSG00000027498	67337	Cstf1	protein_coding	-0.227468	4.2947	-2.59863	0.0224713	0.462677
ENSMUSG00000092009	667772	Myh15	protein_coding	0.93206	0.497692	2.59718	0.0225324	0.463126
ENSMUSG00000030793	66824	Pycard	protein_coding	-0.295655	3.9643	-2.59642	0.0225648	0.463126
ENSMUSG00000038570	330577	Saxo2	protein_coding	-0.41566	2.45744	-2.59583	0.0225899	0.463126
ENSMUSG00000028447	53598	Dctn3	protein_coding	-0.230113	5.3304	-2.59151	0.0227739	0.465556
ENSMUSG00000031168	13595	Ebp	protein_coding	-0.316843	3.51196	-2.59075	0.0228061	0.465556
ENSMUSG00000072875	14761	Gpr27	protein_coding	0.227617	4.86891	2.59036	0.0228231	0.465556
ENSMUSG00000022307	170719	Oxr1	protein_coding	-0.207619	7.49748	-2.58921	0.0228725	0.465556
ENSMUSG00000029122	59056	Evc	protein_coding	0.392126	3.78552	2.58889	0.0228862	0.465556
ENSMUSG00000017446	56745	C1qtnf1	protein_coding	0.420232	2.4317	2.5879	0.0229288	0.465556
ENSMUSG00000060427	234362	Zfp868	protein_coding	0.321601	4.13954	2.58774	0.0229355	0.465556
ENSMUSG00000026837	12831	Col5a1	protein_coding	0.837084	3.02601	2.58658	0.0229855	0.46591
ENSMUSG00000037313	21335	Tacc3	protein_coding	0.586296	2.25646	2.58327	0.023129	0.466186
ENSMUSG00000032556	107993	Bfsp2	protein_coding	0.82323	0.754274	2.58307	0.0231376	0.466186
ENSMUSG00000028820	71514	Sfpq	protein_coding	0.21338	7.74993	2.58305	0.0231383	0.466186
ENSMUSG00000062372	83762	Otof	protein_coding	0.375638	4.84372	2.58263	0.0231565	0.466186
ENSMUSG00000089847	14356	Timm10b	protein_coding	0.280162	4.26754	2.58252	0.0231615	0.466186
ENSMUSG00000033931	52202	Rbm34	protein_coding	0.237386	4.38695	2.57986	0.0232772	0.467858
ENSMUSG00000033985	230661	Tesk2	protein_coding	-0.385072	2.6786	-2.5776	0.0233764	0.468889
ENSMUSG00000103472	93715	Pcdhga7	protein_coding	-0.334085	5.3726	-2.5772	0.0233938	0.468889
ENSMUSG00000063954	319192	H2ac19	protein_coding	1.97938	2.56021	2.57618	0.0234387	0.469134
ENSMUSG00000019996	17761	Map7	protein_coding	0.202851	6.46959	2.57216	0.0236163	0.472031
ENSMUSG00000102422	100505386	Iqschfp	protein_coding	0.827052	2.54753	2.57096	0.0236696	0.472437
ENSMUSG00000078765	233073	U2af1l4	protein_coding	0.308294	3.94137	2.56884	0.0237636	0.473611
ENSMUSG00000036160	20935	Surf6	protein_coding	0.533465	3.95645	2.56667	0.0238608	0.473611
ENSMUSG00000052566	170833	Hook2	protein_coding	0.447784	3.50219	2.56506	0.023933	0.473611
ENSMUSG00000060586	14969	H2-Eb1	protein_coding	1.34154	0.57591	2.56486	0.0239419	0.473611
ENSMUSG00000022018	66214	Rgcc	protein_coding	-0.396958	2.36446	-2.56479	0.0239449	0.473611
ENSMUSG00000018761	24070	Mpdu1	protein_coding	-0.328736	4.13757	-2.56451	0.0239577	0.473611
ENSMUSG00000027519	19334	Rab22a	protein_coding	-0.217858	6.29504	-2.56337	0.0240088	0.473611
ENSMUSG00000033983	12812	Coil	protein_coding	0.414727	3.48162	2.56305	0.024023	0.473611
ENSMUSG00000073678	241062	Pgap1	protein_coding	-0.174905	7.59158	-2.563	0.0240254	0.473611
ENSMUSG00000045665	106073	Mfsd5	protein_coding	-0.393162	4.6813	-2.5599	0.0241652	0.475714
ENSMUSG00000031357	67043	Syap1	protein_coding	0.222079	4.38809	2.55723	0.0242869	0.476959
ENSMUSG00000026032	66495	Ndufb3	protein_coding	0.577285	4.58319	2.55634	0.0243271	0.476959
ENSMUSG00000033960	240185	Jcad	protein_coding	0.180772	6.06832	2.55632	0.0243282	0.476959
ENSMUSG00000110234	14356	Timm10b	protein_coding	0.530721	2.00351	2.55443	0.0244146	0.477304
ENSMUSG00000030555	67009	Ttc23	protein_coding	0.464005	1.99443	2.55415	0.0244275	0.477304
ENSMUSG00000036357	245424	Gpr101	protein_coding	-0.19527	6.79442	-2.55375	0.0244456	0.477304
ENSMUSG00000075419	227697	Dolk	protein_coding	-0.257839	3.84588	-2.55146	0.0245509	0.478708
ENSMUSG00000055078	110886	Gabra5	protein_coding	-0.224602	5.97129	-2.55058	0.0245913	0.478803
ENSMUSG00000031601	18983	Cnot7	protein_coding	-0.219204	6.16222	-2.54991	0.0246224	0.478803
ENSMUSG00000036833	241274	Pnpla7	protein_coding	0.367814	3.89157	2.54673	0.0247693	0.479963
ENSMUSG00000090210	213119	Itga10	protein_coding	0.788875	0.451701	2.5464	0.0247848	0.479963
ENSMUSG00000031604	66234	Msmo1	protein_coding	0.224289	6.15072	2.54613	0.0247972	0.479963
ENSMUSG00000001017	66511	Chtop	protein_coding	-0.183727	6.37375	-2.54573	0.0248159	0.479963
ENSMUSG00000074227	20733	Spint2	protein_coding	0.22328	5.35802	2.54364	0.0249129	0.480685
ENSMUSG00000028076	12479	Cd1d1	protein_coding	0.513759	1.49515	2.54349	0.0249202	0.480685
ENSMUSG00000029201	22235	Ugdh	protein_coding	0.189966	5.47987	2.54114	0.02503	0.482154
ENSMUSG00000040220	104346	Gas8	protein_coding	0.363888	4.20014	2.53907	0.0251271	0.483248
ENSMUSG00000001158	66618	Snrnp27	protein_coding	0.254668	4.27792	2.5385	0.0251541	0.483248
ENSMUSG00000094338	319185	H2bc13	protein_coding	0.642642	0.744788	2.53731	0.0252103	0.48368
ENSMUSG00000069184	238722	Zfp72	protein_coding	-0.341263	3.32965	-2.53611	0.0252669	0.484119
ENSMUSG00000036862	233651	Dchs1	protein_coding	-0.198015	6.11935	-2.53475	0.0253314	0.484243
ENSMUSG00000022763	72168	Aifm3	protein_coding	0.19524	5.94429	2.53246	0.02544	0.484243
ENSMUSG00000046598	71911	Bdh1	protein_coding	0.235452	5.05998	2.53126	0.0254976	0.484243
ENSMUSG00000032649	269132	Colgalt2	protein_coding	0.318306	3.49944	2.53122	0.0254994	0.484243
ENSMUSG00000063316	19942	Rpl27	protein_coding	-0.472737	5.65191	-2.53081	0.0255191	0.484243
ENSMUSG00000051910	20679	Sox6	protein_coding	-0.240808	5.60596	-2.53045	0.0255362	0.484243
ENSMUSG00000028156	13684	Eif4e	protein_coding	-0.134569	7.03355	-2.52969	0.0255727	0.484243
ENSMUSG00000085957	214292	Syna	protein_coding	0.785983	0.585173	2.5266	0.0257208	0.484243
ENSMUSG00000020644	15902	Id2	protein_coding	-0.250598	4.89046	-2.52484	0.0258057	0.484243
ENSMUSG00000007379	329727	Dennd2c	protein_coding	-0.612848	0.305247	-2.5245	0.0258221	0.484243
ENSMUSG00000031697	56452	Orc6	protein_coding	0.297468	3.50036	2.52442	0.0258257	0.484243
ENSMUSG00000026031	12633	Cflar	protein_coding	0.19586	5.36066	2.52297	0.0258959	0.484243
ENSMUSG00000072722	625464	Gm6588	protein_coding	-0.743205	1.67787	-2.52254	0.025917	0.484243
ENSMUSG00000038500	75210	Prr3	protein_coding	0.255679	4.53708	2.52252	0.0259176	0.484243
ENSMUSG00000021770	67630	Samd8	protein_coding	-0.159195	6.78168	-2.52133	0.0259757	0.484243
ENSMUSG00000035383	110312	Pmch	protein_coding	0.383297	7.84213	2.52074	0.0260045	0.484243
ENSMUSG00000039108	241846	Lsm14b	protein_coding	0.224362	6.08804	2.51758	0.0261583	0.484243
ENSMUSG00000035868	73229	Zfp983	protein_coding	-0.324202	4.47932	-2.51708	0.0261831	0.484243
ENSMUSG00000022744	224250	Cldnd1	protein_coding	-0.251686	5.54416	-2.51535	0.026268	0.484243
ENSMUSG00000028011	56720	Tdo2	protein_coding	-0.567285	0.538765	-2.51487	0.0262911	0.484243
ENSMUSG00000022383	19013	Ppara	protein_coding	0.669632	1.20362	2.51435	0.026317	0.484243
ENSMUSG00000090691	100042100	Gm3667	protein_coding	0.940265	1.07997	2.51377	0.0263453	0.484243
ENSMUSG00000038128	12326	Camk4	protein_coding	0.24611	4.86928	2.51357	0.0263552	0.484243
ENSMUSG00000075015	NA	NA	protein_coding	2.70846	0.117789	2.51298	0.0263846	0.484243
ENSMUSG00000052369	380967	Tmem106c	protein_coding	-0.305514	4.8615	-2.51262	0.0264024	0.484243
ENSMUSG00000042363	216551	Lgalsl	protein_coding	-0.143369	6.06792	-2.51165	0.02645	0.484243
ENSMUSG00000033579	338521	Fa2h	protein_coding	-0.36583	5.19373	-2.51151	0.0264573	0.484243
ENSMUSG00000030138	213895	Bms1	protein_coding	0.287837	4.81087	2.51072	0.026496	0.484243
ENSMUSG00000089756	667962	Zfp966	protein_coding	0.298945	5.08243	2.5106	0.0265019	0.484243
ENSMUSG00000079396	100042149	Gm3696	protein_coding	0.517412	3.58899	2.5096	0.0265518	0.484243
ENSMUSG00000025283	20229	Sat1	protein_coding	0.314424	4.6246	2.50899	0.0265818	0.484243
ENSMUSG00000038354	213121	Ankrd35	protein_coding	0.35287	3.61645	2.50883	0.0265899	0.484243
ENSMUSG00000020224	66225	Llph	protein_coding	0.651185	2.5816	2.50851	0.0266057	0.484243
ENSMUSG00000074867	630579	Zfp808	protein_coding	-1.02691	1.35435	-2.50798	0.0266321	0.484243
ENSMUSG00000074576	69372	Mocs3	protein_coding	0.25183	3.18675	2.50728	0.0266673	0.484243
ENSMUSG00000014329	83675	Bicc1	protein_coding	0.329075	4.26891	2.50725	0.0266688	0.484243
ENSMUSG00000031176	67117	Dynlt3	protein_coding	-0.211213	6.65864	-2.50719	0.0266713	0.484243
ENSMUSG00000002799	16450	Jag2	protein_coding	0.146916	5.97931	2.50699	0.0266816	0.484243
ENSMUSG00000037685	11980	Atp8a1	protein_coding	-0.124261	8.7982	-2.50682	0.0266902	0.484243
ENSMUSG00000048376	14062	F2r	protein_coding	-0.267199	4.91438	-2.50665	0.0266985	0.484243
ENSMUSG00000045903	225872	Npas4	protein_coding	-0.472937	3.84501	-2.50641	0.0267103	0.484243
ENSMUSG00000040272	329470	Accs	protein_coding	0.273014	3.40832	2.50342	0.0268599	0.484243
ENSMUSG00000018604	21386	Tbx3	protein_coding	-0.421519	4.80747	-2.5034	0.026861	0.484243
ENSMUSG00000062075	16907	Lmnb2	protein_coding	0.370228	4.32085	2.50289	0.026887	0.484243
ENSMUSG00000022194	12050	Bcl2l2	protein_coding	0.200584	6.5374	2.50287	0.0268877	0.484243
ENSMUSG00000011158	72308	Brf1	protein_coding	0.332876	4.84532	2.50144	0.0269596	0.484243
ENSMUSG00000034880	94065	Mrpl34	protein_coding	-0.508722	3.3326	-2.50133	0.0269652	0.484243
ENSMUSG00000028758	16559	Kif17	protein_coding	0.442282	4.53501	2.49876	0.0270952	0.484243
ENSMUSG00000061028	53609	Clasrp	protein_coding	0.1834	5.97413	2.49814	0.0271265	0.484243
ENSMUSG00000047649	70333	Cd3eap	protein_coding	0.33568	2.96032	2.49727	0.0271708	0.484243
ENSMUSG00000027452	68738	Acss1	protein_coding	0.363278	4.83549	2.49629	0.0272205	0.484243
ENSMUSG00000033720	94282	Sfxn5	protein_coding	-0.219289	7.8523	-2.49623	0.0272234	0.484243
ENSMUSG00000030047	232201	Arhgap25	protein_coding	0.489841	0.99163	2.49614	0.0272281	0.484243
ENSMUSG00000017778	12867	Cox7c	protein_coding	-0.289241	6.4379	-2.49539	0.0272662	0.484243
ENSMUSG00000003581	71673	Rnf215	protein_coding	0.632905	3.96019	2.49512	0.0272798	0.484243
ENSMUSG00000042625	224902	Safb2	protein_coding	0.350941	5.9666	2.49483	0.0272949	0.484243
ENSMUSG00000030515	272396	Tarsl2	protein_coding	0.232051	5.02666	2.49377	0.0273485	0.484243
ENSMUSG00000032495	74249	Lrrc2	protein_coding	0.454842	0.668446	2.49242	0.0274179	0.484243
ENSMUSG00000020003	18634	Pex7	protein_coding	0.186107	4.93126	2.49155	0.0274624	0.484243
ENSMUSG00000039860	58212	Srrm3	protein_coding	0.215484	5.73914	2.49126	0.0274773	0.484243
ENSMUSG00000038774	77987	Ascc3	protein_coding	-0.160395	6.31202	-2.4896	0.0275623	0.484243
ENSMUSG00000040511	52118	Pvr	protein_coding	-0.351946	2.82376	-2.48828	0.0276305	0.484243
ENSMUSG00000032305	78323	Fam219b	protein_coding	0.20863	4.49581	2.48794	0.0276479	0.484243
ENSMUSG00000030598	50760	Fbxo17	protein_coding	0.445593	1.49918	2.48689	0.0277025	0.484243
ENSMUSG00000021994	22418	Wnt5a	protein_coding	0.194289	5.23814	2.4864	0.0277276	0.484243
ENSMUSG00000029524	75387	Sirt4	protein_coding	0.415154	3.30822	2.48633	0.0277312	0.484243
ENSMUSG00000031371	73738	Haus7	protein_coding	0.345541	2.69511	2.48616	0.0277401	0.484243
ENSMUSG00000070366	381925	Plpp4	protein_coding	-0.367294	2.69193	-2.48594	0.0277514	0.484243
ENSMUSG00000051817	20667	Sox12	protein_coding	0.245652	4.96597	2.4848	0.0278106	0.484243
ENSMUSG00000030615	66271	Tmem126a	protein_coding	-0.450861	3.76053	-2.48382	0.0278614	0.484243
ENSMUSG00000051435	329977	Fhad1	protein_coding	0.516362	3.51904	2.48352	0.0278773	0.484243
ENSMUSG00000037280	207839	Galnt6	protein_coding	0.309263	3.84389	2.48185	0.027964	0.484243
ENSMUSG00000043241	326622	Upf2	protein_coding	0.226278	6.35525	2.4815	0.0279823	0.484243
ENSMUSG00000047797	14618	Gjb1	protein_coding	-0.327152	3.74496	-2.48142	0.0279866	0.484243
ENSMUSG00000020268	75530	Lyrm7	protein_coding	-0.581229	2.84491	-2.48085	0.0280161	0.484243
ENSMUSG00000025377	78777	Tepsin	protein_coding	0.305155	3.23742	2.48074	0.0280221	0.484243
ENSMUSG00000023980	63856	Taf8	protein_coding	0.270304	3.93905	2.47918	0.028104	0.484243
ENSMUSG00000038576	96935	Susd4	protein_coding	-0.185459	7.07098	-2.47908	0.028109	0.484243
ENSMUSG00000040478	230025	Prdm13	protein_coding	0.541913	1.70785	2.47772	0.0281803	0.484243
ENSMUSG00000033857	217364	Engase	protein_coding	0.336143	3.00852	2.47738	0.0281981	0.484243
ENSMUSG00000041782	16763	Lad1	protein_coding	0.939163	0.867553	2.47727	0.0282039	0.484243
ENSMUSG00000067028	241175	Cntnap5b	protein_coding	-0.175231	5.33194	-2.47694	0.0282213	0.484243
ENSMUSG00000033383	239766	Rtp1	protein_coding	-0.864328	0.675262	-2.47612	0.0282646	0.484243
ENSMUSG00000034842	109979	Art3	protein_coding	0.624669	0.810245	2.47567	0.0282883	0.484243
ENSMUSG00000034891	104069	Sncb	protein_coding	0.162942	8.13633	2.47546	0.0282994	0.484243
ENSMUSG00000058900	380855	Rsl1	protein_coding	-0.611562	1.37187	-2.47528	0.0283092	0.484243
ENSMUSG00000051185	67698	Fam174a	protein_coding	0.398282	4.68841	2.47491	0.0283285	0.484243
ENSMUSG00000070802	434128	Pnmal2	protein_coding	0.124729	9.65901	2.47444	0.0283534	0.484243
ENSMUSG00000025232	15211	Hexa	protein_coding	-0.242654	5.34644	-2.47366	0.028395	0.484243
ENSMUSG00000026611	74717	Spata17	protein_coding	0.65559	0.380545	2.47236	0.0284634	0.484243
ENSMUSG00000050213	76793	Snip1	protein_coding	0.2231	3.7108	2.47136	0.028517	0.484243
ENSMUSG00000042644	16440	Itpr3	protein_coding	0.359725	3.1048	2.47111	0.0285299	0.484243
ENSMUSG00000017400	217154	Stac2	protein_coding	0.297079	4.38184	2.46996	0.0285913	0.484243
ENSMUSG00000052551	94191	Adarb2	protein_coding	-0.187237	6.25568	-2.46986	0.0285966	0.484243
ENSMUSG00000094370	100036568	Gm3373	protein_coding	-1.05177	0.940587	-2.46983	0.0285984	0.484243
ENSMUSG00000024397	11629	Aif1	protein_coding	0.813199	0.667445	2.46874	0.0286564	0.484243
ENSMUSG00000002949	21856	Timm44	protein_coding	0.176137	5.45689	2.46864	0.0286616	0.484243
ENSMUSG00000032705	97827	Exd2	protein_coding	-0.143935	5.99156	-2.46843	0.0286728	0.484243
ENSMUSG00000021198	217843	Unc79	protein_coding	-0.141988	7.61348	-2.4681	0.0286905	0.484243
ENSMUSG00000070407	54710	Hs3st3b1	protein_coding	0.493938	1.63333	2.46804	0.0286938	0.484243
ENSMUSG00000037075	75841	Rnf139	protein_coding	-0.199844	5.48175	-2.46703	0.028748	0.484243
ENSMUSG00000031952	56773	Chst5	protein_coding	-0.660359	0.369504	-2.46697	0.0287513	0.484243
ENSMUSG00000090326	100322896	Dthd1	protein_coding	0.822612	-0.0187199	2.46547	0.0288319	0.484243
ENSMUSG00000020150	14431	Gamt	protein_coding	-0.482246	2.76214	-2.46509	0.0288518	0.484243
ENSMUSG00000049612	18377	Omg	protein_coding	-0.308639	6.8918	-2.46475	0.0288706	0.484243
ENSMUSG00000040997	105501	Abhd4	protein_coding	-0.274242	6.22645	-2.46257	0.0289879	0.484243
ENSMUSG00000019817	22634	Plagl1	protein_coding	-0.203552	7.20697	-2.46012	0.0291204	0.484243
ENSMUSG00000032501	211770	Trib1	protein_coding	-0.307685	3.63198	-2.45966	0.0291454	0.484243
ENSMUSG00000015937	26914	Macroh2a1	protein_coding	0.201367	6.4548	2.45957	0.0291504	0.484243
ENSMUSG00000020496	108660	Rnf187	protein_coding	0.206784	7.44046	2.45891	0.0291864	0.484243
ENSMUSG00000056629	14227	Fkbp2	protein_coding	0.478633	4.88818	2.45871	0.0291971	0.484243
ENSMUSG00000050931	74442	Sgms2	protein_coding	-0.293193	3.74927	-2.45827	0.0292209	0.484243
ENSMUSG00000075014	NA	NA	protein_coding	2.37516	2.46208	2.45752	0.0292622	0.484243
ENSMUSG00000052516	268902	Robo2	protein_coding	-0.148872	6.59614	-2.45618	0.0293352	0.484243
ENSMUSG00000051980	12374	Casr	protein_coding	-0.454817	2.1317	-2.45447	0.0294286	0.484243
ENSMUSG00000061950	70351	Ppp4r1	protein_coding	0.231694	4.9227	2.45435	0.0294353	0.484243
ENSMUSG00000008398	13713	Elk3	protein_coding	-0.377733	3.86119	-2.45434	0.0294357	0.484243
ENSMUSG00000038025	18676	Phf2	protein_coding	0.143364	6.52436	2.4542	0.0294433	0.484243
ENSMUSG00000026211	98733	Obsl1	protein_coding	0.27312	4.3828	2.45379	0.0294658	0.484243
ENSMUSG00000046449	245555	Nexmif	protein_coding	-0.179433	7.56031	-2.4529	0.029515	0.484243
ENSMUSG00000028778	230777	Hcrtr1	protein_coding	-0.448118	2.21158	-2.4506	0.0296415	0.484243
ENSMUSG00000030717	56312	Nupr1	protein_coding	1.28416	0.579858	2.4492	0.0297189	0.484243
ENSMUSG00000021023	66132	Prorp	protein_coding	-0.348318	3.36729	-2.44851	0.0297574	0.484243
ENSMUSG00000038257	110304	Glra3	protein_coding	-0.271339	6.46091	-2.44808	0.0297812	0.484243
ENSMUSG00000027615	12807	Hps3	protein_coding	0.2207	4.48775	2.44807	0.0297818	0.484243
ENSMUSG00000033671	74081	Cep350	protein_coding	0.162134	7.98975	2.44757	0.0298095	0.484243
ENSMUSG00000033526	327655	Ppip5k1	protein_coding	0.151921	7.22132	2.44742	0.0298173	0.484243
ENSMUSG00000059708	338351	Akap17b	protein_coding	0.172014	5.44998	2.44719	0.0298306	0.484243
ENSMUSG00000032243	319480	Itga11	protein_coding	0.477141	1.70366	2.44613	0.0298895	0.484243
ENSMUSG00000059355	414077	Wdr83os	protein_coding	-0.296953	4.22804	-2.44577	0.0299093	0.484243
ENSMUSG00000048481	232934	Mypop	protein_coding	-0.341813	5.1762	-2.44514	0.0299447	0.484243
ENSMUSG00000033184	66676	Tmed7	protein_coding	-0.163217	6.92918	-2.44451	0.0299799	0.484243
ENSMUSG00000059182	54353	Skap2	protein_coding	-0.314183	4.26722	-2.44443	0.0299838	0.484243
ENSMUSG00000032845	225638	Alpk2	protein_coding	0.651069	0.443796	2.44376	0.0300213	0.484243
ENSMUSG00000027634	29812	Ndrg3	protein_coding	-0.185234	8.0906	-2.4437	0.0300246	0.484243
ENSMUSG00000073481	67247	2023-03-02	protein_coding	0.479898	4.76222	2.4434	0.0300416	0.484243
ENSMUSG00000006270	22326	Vax1	protein_coding	0.707871	1.07164	2.44303	0.0300623	0.484243
ENSMUSG00000007656	59046	Arpp19	protein_coding	-0.221598	6.17512	-2.44291	0.0300691	0.484243
ENSMUSG00000031196	14069	F8	protein_coding	-0.325046	3.89714	-2.44284	0.0300728	0.484243
ENSMUSG00000069833	66395	Ahnak	protein_coding	0.322948	7.27304	2.44268	0.0300818	0.484243
ENSMUSG00000087075	380787	Lbhd2	protein_coding	0.381822	2.12504	2.44199	0.0301206	0.484243
ENSMUSG00000042377	69640	Fam83g	protein_coding	0.50152	0.822966	2.43983	0.0302417	0.484243
ENSMUSG00000067916	666532	Zfp991	protein_coding	-0.648612	1.8706	-2.43834	0.0303256	0.484243
ENSMUSG00000090546	631990	Cdr1	protein_coding	0.993133	6.55732	2.4383	0.0303278	0.484243
ENSMUSG00000021774	22194	Ube2e1	protein_coding	-0.238516	5.63208	-2.43765	0.0303647	0.484243
ENSMUSG00000040181	14261	Fmo1	protein_coding	0.256182	4.01495	2.43664	0.030422	0.484243
ENSMUSG00000040148	15373	Hmx3	protein_coding	0.546504	2.15001	2.43584	0.0304671	0.484243
ENSMUSG00000060961	54403	Slc4a4	protein_coding	-0.154304	9.2334	-2.43569	0.0304754	0.484243
ENSMUSG00000004270	14792	Lpcat3	protein_coding	-0.370628	4.32668	-2.43537	0.0304937	0.484243
ENSMUSG00000020154	19263	Ptprb	protein_coding	0.185575	6.38478	2.43429	0.0305549	0.484243
ENSMUSG00000047428	106565	Dlk2	protein_coding	0.248943	3.72827	2.4335	0.0306	0.484243
ENSMUSG00000029538	108014	Srsf9	protein_coding	0.278148	4.40015	2.4333	0.0306114	0.484243
ENSMUSG00000049658	544971	Bdp1	protein_coding	0.18318	6.52289	2.43321	0.0306166	0.484243
ENSMUSG00000093769	15077	H3c14	protein_coding	-2.61399	0.193175	-2.43269	0.0306461	0.484243
ENSMUSG00000031563	52357	Wwc2	protein_coding	0.185409	5.95399	2.43244	0.0306605	0.484243
ENSMUSG00000040940	16801	Arhgef1	protein_coding	0.184363	5.64631	2.43233	0.0306666	0.484243
ENSMUSG00000032058	73699	Ppp2r1b	protein_coding	0.224585	4.08394	2.43092	0.030747	0.484243
ENSMUSG00000021890	74427	Eaf1	protein_coding	0.184613	4.87664	2.43091	0.0307479	0.484243
ENSMUSG00000042229	98710	Rabif	protein_coding	-0.20069	4.60214	-2.43076	0.0307562	0.484243
ENSMUSG00000047394	70113	Odf3b	protein_coding	-0.495963	2.43465	-2.4299	0.0308054	0.484243
ENSMUSG00000079657	328778	Rab26	protein_coding	0.219307	3.70239	2.42965	0.03082	0.484243
ENSMUSG00000034789	19336	Rab24	protein_coding	0.474153	4.8094	2.42776	0.0309284	0.484243
ENSMUSG00000032939	71805	Nup93	protein_coding	0.235021	4.94508	2.42769	0.0309325	0.484243
ENSMUSG00000033177	208171	Tmprss7	protein_coding	-0.623091	0.399964	-2.4265	0.031001	0.484243
ENSMUSG00000035772	118451	Mrps2	protein_coding	-0.374584	4.91576	-2.42626	0.0310148	0.484243
ENSMUSG00000055932	26383	Fto	protein_coding	0.153231	7.99809	2.42579	0.0310416	0.484243
ENSMUSG00000062825	11465	Actg1	protein_coding	0.125025	9.23709	2.42477	0.0311011	0.484243
ENSMUSG00000006273	11966	Atp6v1b2	protein_coding	-0.180044	8.48371	-2.42419	0.0311345	0.484243
ENSMUSG00000022372	20491	Sla	protein_coding	-0.56178	2.1726	-2.42011	0.0313714	0.484243
ENSMUSG00000030588	77254	Yif1b	protein_coding	-0.390805	4.1679	-2.42002	0.0313764	0.484243
ENSMUSG00000028152	56224	Tspan5	protein_coding	-0.156793	6.19302	-2.41992	0.0313825	0.484243
ENSMUSG00000017801	21428	Mlx	protein_coding	-0.398872	4.02971	-2.41937	0.0314143	0.484243
ENSMUSG00000063646	76071	Jakmip1	protein_coding	0.410845	6.34785	2.41891	0.0314412	0.484243
ENSMUSG00000026940	77058	Ccdc183	protein_coding	-0.688376	0.843519	-2.41851	0.0314647	0.484243
ENSMUSG00000027236	78655	Eif3j1	protein_coding	-0.316592	4.41979	-2.41849	0.0314658	0.484243
ENSMUSG00000025413	72354	Ttc4	protein_coding	0.147898	5.46749	2.41676	0.0315669	0.484243
ENSMUSG00000042729	107071	Wdr74	protein_coding	0.436583	3.40776	2.41563	0.0316337	0.484243
ENSMUSG00000028760	230861	Eif4g3	protein_coding	0.144976	8.21709	2.41554	0.031639	0.484243
ENSMUSG00000075602	110454	Ly6a	protein_coding	-0.552353	2.81965	-2.41552	0.0316399	0.484243
ENSMUSG00000051034	22648	Zfp11	protein_coding	-0.292881	3.62331	-2.41477	0.0316842	0.484243
ENSMUSG00000020289	17168	Nprl3	protein_coding	-0.258158	4.87479	-2.41431	0.0317112	0.484243
ENSMUSG00000015217	15354	Hmgb3	protein_coding	0.345759	4.67613	2.4126	0.0318121	0.484243
ENSMUSG00000045954	20324	Cavin2	protein_coding	0.323877	2.96447	2.41185	0.0318565	0.484243
ENSMUSG00000055991	22757	Zkscan5	protein_coding	0.264509	4.1719	2.41159	0.0318719	0.484243
ENSMUSG00000041161	73162	Otud3	protein_coding	0.426764	2.29496	2.41152	0.0318761	0.484243
ENSMUSG00000070583	14349	Fv1	protein_coding	0.420382	2.08611	2.41146	0.0318795	0.484243
ENSMUSG00000019803	21907	Nr2e1	protein_coding	-0.29228	3.06102	-2.41138	0.0318845	0.484243
ENSMUSG00000039765	231214	Cc2d2a	protein_coding	0.167127	5.50187	2.41044	0.0319402	0.484243
ENSMUSG00000009013	56455	Dynll1	protein_coding	-0.168693	6.95206	-2.40991	0.0319711	0.484243
ENSMUSG00000022580	14787	Rhpn1	protein_coding	0.350925	3.15407	2.40988	0.0319729	0.484243
ENSMUSG00000033845	27395	Mrpl15	protein_coding	0.184678	4.7196	2.40984	0.0319755	0.484243
ENSMUSG00000023953	80905	Polh	protein_coding	-0.402359	2.70071	-2.40926	0.0320103	0.484243
ENSMUSG00000056941	99311	Commd7	protein_coding	0.420851	4.13227	2.40865	0.0320465	0.484243
ENSMUSG00000033294	100608	Noc4l	protein_coding	-0.309727	3.73594	-2.40809	0.0320798	0.484243
ENSMUSG00000040412	229722	5330417C22Rik	protein_coding	-0.20152	6.30211	-2.40771	0.0321024	0.484243
ENSMUSG00000023170	56310	Gps2	protein_coding	-0.26116	3.93452	-2.40745	0.0321177	0.484243
ENSMUSG00000026203	56812	Dnajb2	protein_coding	0.150639	6.39493	2.40743	0.0321189	0.484243
ENSMUSG00000028779	67898	Pef1	protein_coding	-0.327861	5.19445	-2.40697	0.0321461	0.484243
ENSMUSG00000023912	74011	Slc25a27	protein_coding	0.158741	5.68164	2.40669	0.0321632	0.484243
ENSMUSG00000021453	23882	Gadd45g	protein_coding	0.843087	2.38563	2.40653	0.0321729	0.484243
ENSMUSG00000006215	22642	Zbtb17	protein_coding	0.320878	4.0736	2.40636	0.0321827	0.484243
ENSMUSG00000029819	109648	Npy	protein_coding	-0.347364	4.47817	-2.40577	0.0322178	0.484243
ENSMUSG00000006412	18637	Pfdn2	protein_coding	0.377758	5.1173	2.40537	0.032242	0.484243
ENSMUSG00000038760	22045	Trhr	protein_coding	-0.308266	4.27778	-2.40447	0.032296	0.484243
ENSMUSG00000027030	53416	Stk39	protein_coding	0.226312	6.37905	2.40353	0.0323525	0.484243
ENSMUSG00000051515	58238	Fam181b	protein_coding	0.376942	3.35074	2.40326	0.0323687	0.484243
ENSMUSG00000035376	70757	Hacd2	protein_coding	-0.292218	5.12152	-2.40295	0.0323871	0.484243
ENSMUSG00000021823	22330	Vcl	protein_coding	0.240042	5.72427	2.40155	0.0324713	0.484243
ENSMUSG00000061755	665775	Bod1l	protein_coding	0.153389	7.219	2.40109	0.0324992	0.484243
ENSMUSG00000062252	328789	Lhfpl5	protein_coding	-0.290263	3.30664	-2.40046	0.0325368	0.484243
ENSMUSG00000028546	15572	Elavl4	protein_coding	-0.175004	7.00611	-2.40039	0.0325415	0.484243
ENSMUSG00000025525	68117	Apool	protein_coding	-0.396009	2.1801	-2.39973	0.032581	0.484243
ENSMUSG00000034853	329910	Acot11	protein_coding	-0.18388	5.65236	-2.39941	0.0326003	0.484243
ENSMUSG00000041272	252838	Tox	protein_coding	-0.386928	5.74658	-2.39892	0.0326301	0.484243
ENSMUSG00000036594	14960	H2-Aa	protein_coding	1.49454	0.335291	2.39851	0.0326553	0.484243
ENSMUSG00000004462	70573	Tbccd1	protein_coding	-0.230577	4.17211	-2.39824	0.0326714	0.484243
ENSMUSG00000032487	19225	Ptgs2	protein_coding	1.02619	0.200949	2.39615	0.0327985	0.484243
ENSMUSG00000046658	54201	Zfp316	protein_coding	0.312276	5.1206	2.39614	0.0327991	0.484243
ENSMUSG00000031224	272790	Magee2	protein_coding	-0.312684	3.97114	-2.39587	0.0328152	0.484243
ENSMUSG00000052419	66520	2610001J05Rik	protein_coding	-0.2058	3.67518	-2.39549	0.0328382	0.484243
ENSMUSG00000040957	63955	Cables1	protein_coding	0.265425	5.03703	2.3953	0.0328498	0.484243
ENSMUSG00000032366	22003	Tpm1	protein_coding	0.259417	6.70673	2.39387	0.0329371	0.484243
ENSMUSG00000052336	13051	Cx3cr1	protein_coding	-0.357654	5.16116	-2.39357	0.0329554	0.484243
ENSMUSG00000041144	227058	Dnah7b	protein_coding	0.216526	5.62191	2.39355	0.0329568	0.484243
ENSMUSG00000056258	110862	Kcnq3	protein_coding	-0.233552	7.75588	-2.3933	0.0329721	0.484243
ENSMUSG00000026414	21956	Tnnt2	protein_coding	2.88065	-0.965296	2.39329	0.0329729	0.484243
ENSMUSG00000041995	72114	Zbed3	protein_coding	-0.391154	3.80067	-2.3927	0.0330085	0.484243
ENSMUSG00000007038	18010	Neu1	protein_coding	0.227413	5.28804	2.39199	0.0330521	0.484243
ENSMUSG00000002748	22385	Baz1b	protein_coding	0.145166	7.70419	2.39164	0.0330734	0.484243
ENSMUSG00000096351	231004	Samd11	protein_coding	-0.227792	4.13634	-2.39118	0.033102	0.484243
ENSMUSG00000004933	17179	Matk	protein_coding	0.365855	6.25047	2.39098	0.033114	0.484243
ENSMUSG00000027188	210622	Pamr1	protein_coding	0.445338	3.12402	2.38979	0.0331876	0.484243
ENSMUSG00000074158	208111	Zfp976	protein_coding	-0.310302	3.77949	-2.38961	0.0331982	0.484243
ENSMUSG00000015575	11974	Atp6v0e	protein_coding	-0.346225	4.39292	-2.38956	0.0332014	0.484243
ENSMUSG00000003948	67468	Mmd	protein_coding	-0.200261	6.33667	-2.38912	0.0332283	0.484243
ENSMUSG00000028128	14066	F3	protein_coding	-0.157968	5.48317	-2.38867	0.0332561	0.484243
ENSMUSG00000026234	17975	Ncl	protein_coding	0.139952	7.65559	2.38707	0.0333553	0.484243
ENSMUSG00000031210	76206	Gpr165	protein_coding	-0.228977	7.12897	-2.3858	0.0334334	0.484243
ENSMUSG00000053870	75540	Fpgt	protein_coding	-0.214506	4.53595	-2.3857	0.0334397	0.484243
ENSMUSG00000094942	100041979	Gm3604	protein_coding	-0.606788	1.90215	-2.38478	0.0334968	0.484243
ENSMUSG00000018822	54612	Sfrp5	protein_coding	-0.278877	5.16874	-2.38472	0.0335007	0.484243
ENSMUSG00000074863	435366	Platr25	protein_coding	-0.241746	3.76059	-2.38465	0.0335051	0.484243
ENSMUSG00000034271	81703	Jdp2	protein_coding	0.271327	4.00681	2.38347	0.0335783	0.484243
ENSMUSG00000027411	80743	Vps16	protein_coding	0.291124	5.11901	2.38316	0.0335976	0.484243
ENSMUSG00000001493	17285	Meox1	protein_coding	0.817579	0.0756891	2.38298	0.0336089	0.484243
ENSMUSG00000033191	21846	Tie1	protein_coding	0.365466	2.79041	2.38249	0.0336394	0.484243
ENSMUSG00000001383	66492	Zmat2	protein_coding	0.187172	6.549	2.38239	0.0336458	0.484243
ENSMUSG00000032397	66131	Tipin	protein_coding	0.509728	3.62811	2.38065	0.0337546	0.484243
ENSMUSG00000033377	114301	Palmd	protein_coding	-0.244912	3.65123	-2.38031	0.0337756	0.484243
ENSMUSG00000029206	70918	Nsun7	protein_coding	-0.239786	3.49011	-2.38028	0.0337772	0.484243
ENSMUSG00000026114	12790	Cnga3	protein_coding	-0.370286	1.54773	-2.37969	0.0338141	0.484243
ENSMUSG00000049550	56430	Clip1	protein_coding	0.220826	7.51627	2.37906	0.0338541	0.484243
ENSMUSG00000074656	67204	Eif2s2	protein_coding	0.233217	5.99021	2.37895	0.0338608	0.484243
ENSMUSG00000031847	69528	1700030J22Rik	protein_coding	0.277836	3.56251	2.37894	0.0338611	0.484243
ENSMUSG00000019772	22353	Vip	protein_coding	0.955694	3.19905	2.37841	0.0338947	0.484243
ENSMUSG00000023411	73181	Nfatc4	protein_coding	0.522519	1.49115	2.37778	0.0339345	0.484243
ENSMUSG00000018669	80280	Cdk5rap3	protein_coding	0.531943	4.2221	2.3776	0.0339453	0.484243
ENSMUSG00000006717	66834	Acot13	protein_coding	-0.328349	3.79203	-2.37674	0.0339995	0.484338
ENSMUSG00000047259	17202	Mc4r	protein_coding	-0.529739	1.59108	-2.37643	0.0340194	0.484338
ENSMUSG00000007570	72775	Fance	protein_coding	0.323459	3.54579	2.37502	0.0341081	0.485119
ENSMUSG00000048047	56805	Zbtb33	protein_coding	-0.15297	5.3911	-2.37427	0.0341553	0.485309
ENSMUSG00000036111	109594	Lmo1	protein_coding	0.283897	2.5406	2.37199	0.0342999	0.485866
ENSMUSG00000027424	74528	Mgme1	protein_coding	-0.459568	2.36853	-2.37133	0.0343417	0.485866
ENSMUSG00000020075	56200	Ddx21	protein_coding	0.322115	4.93024	2.36993	0.0344308	0.485866
ENSMUSG00000000275	217069	Trim25	protein_coding	0.346746	3.40054	2.36953	0.0344564	0.485866
ENSMUSG00000025337	66711	Sbds	protein_coding	0.324209	5.27828	2.36874	0.0345069	0.485866
ENSMUSG00000021103	17420	Mnat1	protein_coding	0.346735	4.03145	2.36834	0.0345326	0.485866
ENSMUSG00000038963	108115	Slco4a1	protein_coding	-0.460359	1.5937	-2.36778	0.0345681	0.485866
ENSMUSG00000028545	67621	Bend5	protein_coding	0.3963	3.18111	2.3672	0.0346051	0.485866
ENSMUSG00000042099	80880	Kank3	protein_coding	0.614252	3.30366	2.36689	0.0346256	0.485866
ENSMUSG00000079316	56382	Rab9	protein_coding	-0.269742	4.71561	-2.36666	0.0346401	0.485866
ENSMUSG00000006005	108989	Tpr	protein_coding	0.18086	7.86512	2.36615	0.034673	0.485866
ENSMUSG00000073131	67048	Vma21	protein_coding	-0.244831	6.35644	-2.36609	0.0346769	0.485866
ENSMUSG00000047669	73390	Msl3l2	protein_coding	0.30492	3.75632	2.36602	0.0346813	0.485866
ENSMUSG00000020899	237823	Pfas	protein_coding	0.170895	5.43113	2.36576	0.0346976	0.485866
ENSMUSG00000058093	100416706	Zfp729b	protein_coding	-0.326783	4.02246	-2.36553	0.0347128	0.485866
ENSMUSG00000040867	380785	Begain	protein_coding	0.112644	7.23772	2.3648	0.0347594	0.485866
ENSMUSG00000031765	17748	Mt1	protein_coding	-0.210005	7.82378	-2.36451	0.0347784	0.485866
ENSMUSG00000035121	382913	Neil2	protein_coding	-0.598425	1.74122	-2.3639	0.0348175	0.485866
ENSMUSG00000019883	52665	Echdc1	protein_coding	-0.159473	5.90507	-2.36312	0.0348679	0.485866
ENSMUSG00000039630	51810	Hnrnpu	protein_coding	0.145237	8.71583	2.36306	0.0348716	0.485866
ENSMUSG00000045092	13609	S1pr1	protein_coding	-0.17267	7.01518	-2.36239	0.0349147	0.485912
ENSMUSG00000047777	230936	Phf13	protein_coding	0.232214	4.1116	2.36162	0.0349647	0.485912
ENSMUSG00000020277	18641	Pfkl	protein_coding	0.226035	6.47459	2.3613	0.0349851	0.485912
ENSMUSG00000022342	67498	Kcnv1	protein_coding	-0.282957	3.3458	-2.36091	0.0350103	0.485912
ENSMUSG00000020794	67128	Ube2g1	protein_coding	-0.160483	5.39287	-2.35962	0.035094	0.48608
ENSMUSG00000004096	66070	Cwc15	protein_coding	0.237224	4.97389	2.35912	0.0351266	0.48608
ENSMUSG00000024246	72167	Thumpd2	protein_coding	0.536778	2.15584	2.35901	0.0351337	0.48608
ENSMUSG00000028970	18669	Abcb1b	protein_coding	0.379053	2.00271	2.35694	0.0352682	0.48608
ENSMUSG00000059981	381921	Taok2	protein_coding	0.145313	7.62251	2.35628	0.0353118	0.48608
ENSMUSG00000029086	19126	Prom1	protein_coding	0.21418	3.70924	2.35619	0.0353173	0.48608
ENSMUSG00000020741	74148	Cluh	protein_coding	0.141748	6.92753	2.35588	0.0353376	0.48608
ENSMUSG00000020329	216151	Polrmt	protein_coding	0.288342	4.77418	2.35529	0.0353764	0.48608
ENSMUSG00000022637	208650	Cblb	protein_coding	-0.235176	5.87035	-2.3544	0.0354343	0.48608
ENSMUSG00000032313	244886	Tmem266	protein_coding	-0.384773	3.34682	-2.35409	0.035455	0.48608
ENSMUSG00000034108	12460	Ccs	protein_coding	0.374654	2.38361	2.35368	0.035482	0.48608
ENSMUSG00000062070	18655	Pgk1	protein_coding	-0.139784	7.32975	-2.35294	0.0355305	0.48608
ENSMUSG00000006736	67125	Tspan31	protein_coding	-0.254801	5.09632	-2.35287	0.0355346	0.48608
ENSMUSG00000018459	114644	Slc13a3	protein_coding	0.575436	4.62927	2.35262	0.0355512	0.48608
ENSMUSG00000038264	20361	Sema7a	protein_coding	-0.253369	5.08139	-2.352	0.0355922	0.48608
ENSMUSG00000027189	80985	Trim44	protein_coding	0.153219	8.51954	2.35163	0.0356163	0.48608
ENSMUSG00000058690	72972	Ccser2	protein_coding	-0.128247	7.88272	-2.35023	0.0357084	0.48608
ENSMUSG00000032508	17874	Myd88	protein_coding	0.651723	1.81054	2.35019	0.035711	0.48608
ENSMUSG00000029714	57330	Gigyf1	protein_coding	0.164403	6.20999	2.34995	0.035727	0.48608
ENSMUSG00000107499	243510	Ccdc142	protein_coding	0.572642	0.866265	2.34985	0.0357335	0.48608
ENSMUSG00000042282	245650	Gucy2f	protein_coding	-0.499888	1.91729	-2.34975	0.0357403	0.48608
ENSMUSG00000040390	269881	Map3k10	protein_coding	0.135591	6.61146	2.34934	0.0357676	0.48608
ENSMUSG00000035505	231430	Cox18	protein_coding	-0.32106	3.63901	-2.34785	0.0358659	0.486955
ENSMUSG00000017737	17395	Mmp9	protein_coding	-0.539801	1.34721	-2.34709	0.0359167	0.487184
ENSMUSG00000029592	100756	Usp30	protein_coding	-0.135583	5.84961	-2.34593	0.0359938	0.487294
ENSMUSG00000026322	15562	Htr4	protein_coding	-0.316272	3.21209	-2.34557	0.0360172	0.487294
ENSMUSG00000015290	27643	Ubl4a	protein_coding	-0.222783	5.11905	-2.34543	0.0360267	0.487294
ENSMUSG00000026153	68187	Fam135a	protein_coding	-0.174676	6.02728	-2.34428	0.0361031	0.487714
ENSMUSG00000035914	102657	Cd276	protein_coding	-0.349102	3.0336	-2.34395	0.0361257	0.487714
ENSMUSG00000062519	272347	Zfp398	protein_coding	-0.14736	6.08437	-2.34266	0.0362113	0.48841
ENSMUSG00000068615	14617	Gjd2	protein_coding	-0.328568	3.2766	-2.34179	0.0362698	0.48874
ENSMUSG00000106918	66845	Mrpl33	protein_coding	0.444298	4.35659	2.34048	0.0363575	0.489307
ENSMUSG00000063179	214580	Pstk	protein_coding	0.273644	4.60247	2.34015	0.0363801	0.489307
ENSMUSG00000040752	17888	Myh6	protein_coding	0.537171	1.7585	2.33847	0.0364926	0.49036
ENSMUSG00000037697	114874	Ddhd1	protein_coding	0.156576	7.19093	2.33611	0.0366523	0.491352
ENSMUSG00000032212	66660	Sltm	protein_coding	0.241012	6.54833	2.33581	0.0366723	0.491352
ENSMUSG00000022913	56088	Psmg1	protein_coding	0.557389	3.2461	2.3353	0.036707	0.491352
ENSMUSG00000019797	67851	1700021F05Rik	protein_coding	0.315112	3.68038	2.33525	0.0367103	0.491352
ENSMUSG00000038658	226089	Ric1	protein_coding	-0.207433	6.40825	-2.33485	0.0367376	0.491352
ENSMUSG00000062729	19044	Ppox	protein_coding	-0.317962	3.98204	-2.33376	0.0368117	0.49167
ENSMUSG00000079260	100504715	Tmppe	protein_coding	-0.263948	3.67788	-2.33312	0.0368549	0.49167
ENSMUSG00000026187	22596	Xrcc5	protein_coding	0.308876	4.64439	2.33284	0.0368742	0.49167
ENSMUSG00000024891	13340	Slc29a2	protein_coding	-0.38921	3.96753	-2.33212	0.0369227	0.49167
ENSMUSG00000050711	20254	Scg2	protein_coding	0.203461	9.65511	2.33198	0.0369326	0.49167
ENSMUSG00000078234	242721	Klhdc7a	protein_coding	0.207375	5.08418	2.32971	0.0370873	0.491889
ENSMUSG00000036019	278279	Tmtc2	protein_coding	-0.165256	5.51518	-2.3297	0.0370883	0.491889
ENSMUSG00000034345	66467	Gtf2h5	protein_coding	-0.18177	5.247	-2.32965	0.0370914	0.491889
ENSMUSG00000030435	22185	U2af2	protein_coding	0.166884	6.90367	2.32904	0.0371338	0.491889
ENSMUSG00000003038	15331	Hmgn2	protein_coding	0.277274	4.83017	2.329	0.037136	0.491889
ENSMUSG00000006611	15216	Hfe	protein_coding	0.434134	2.05114	2.32776	0.0372213	0.491889
ENSMUSG00000051504	233274	Siglech	protein_coding	-0.313886	2.87835	-2.32714	0.0372638	0.491889
ENSMUSG00000021537	12626	Cetn3	protein_coding	0.241193	4.72927	2.32677	0.0372891	0.491889
ENSMUSG00000037536	78938	Fbxo34	protein_coding	-0.162838	5.40386	-2.32627	0.037324	0.491889
ENSMUSG00000017969	19223	Ptgis	protein_coding	0.871803	0.799858	2.32546	0.0373796	0.491889
ENSMUSG00000039167	170757	Adgrl4	protein_coding	-0.224805	4.09919	-2.3254	0.0373838	0.491889
ENSMUSG00000030498	14453	Gas2	protein_coding	0.227987	4.53813	2.3246	0.0374388	0.491889
ENSMUSG00000071652	109077	Ints5	protein_coding	-0.273319	4.28074	-2.32441	0.0374521	0.491889
ENSMUSG00000021606	407785	Ndufs6	protein_coding	0.5227	4.56541	2.32436	0.0374551	0.491889
ENSMUSG00000005370	17688	Msh6	protein_coding	0.282246	5.04416	2.32383	0.0374918	0.491889
ENSMUSG00000032085	21345	Tagln	protein_coding	0.83896	2.22667	2.32375	0.0374975	0.491889
ENSMUSG00000036214	76416	Znrd1as	protein_coding	0.482355	0.865905	2.32321	0.037535	0.491931
ENSMUSG00000063142	16531	Kcnma1	protein_coding	-0.219224	8.27195	-2.32141	0.0376599	0.49244
ENSMUSG00000035847	15931	Ids	protein_coding	-0.201408	9.27246	-2.3207	0.0377093	0.49244
ENSMUSG00000039552	212892	Rsph4a	protein_coding	-0.224804	4.29535	-2.31997	0.0377599	0.49244
ENSMUSG00000027752	69639	Exosc8	protein_coding	0.381903	3.4972	2.31851	0.0378615	0.49244
ENSMUSG00000024049	17929	Myom1	protein_coding	0.418044	2.14905	2.317	0.0379668	0.49244
ENSMUSG00000022840	224129	Adcy5	protein_coding	0.141282	8.03908	2.31692	0.0379724	0.49244
ENSMUSG00000068742	12953	Cry2	protein_coding	0.144522	6.75977	2.31676	0.0379838	0.49244
ENSMUSG00000049295	69890	Zfp219	protein_coding	0.197623	5.51127	2.31658	0.0379966	0.49244
ENSMUSG00000068240	NA	NA	protein_coding	-0.802369	4.14508	-2.31636	0.0380118	0.49244
ENSMUSG00000030802	12041	Bckdk	protein_coding	-0.204133	4.93255	-2.31545	0.0380756	0.49244
ENSMUSG00000035954	238130	Dock4	protein_coding	-0.122757	7.57091	-2.31504	0.0381044	0.49244
ENSMUSG00000039384	63953	Dusp10	protein_coding	-0.252493	3.31281	-2.31481	0.0381204	0.49244
ENSMUSG00000020290	103573	Xpo1	protein_coding	-0.159098	7.08179	-2.31449	0.0381431	0.49244
ENSMUSG00000004473	20256	Clec11a	protein_coding	-0.410739	1.85374	-2.31375	0.0381947	0.49244
ENSMUSG00000049580	244152	Tsku	protein_coding	-0.691393	2.02047	-2.31354	0.0382096	0.49244
ENSMUSG00000020219	30055	Timm13	protein_coding	0.381155	3.52794	2.31338	0.0382208	0.49244
ENSMUSG00000055334	66069	Snupn	protein_coding	0.33207	3.12018	2.31273	0.0382671	0.49244
ENSMUSG00000046056	282619	Sbsn	protein_coding	0.251935	3.02229	2.31245	0.0382865	0.49244
ENSMUSG00000042514	225266	Klhl14	protein_coding	-0.484882	1.63305	-2.31217	0.0383065	0.49244
ENSMUSG00000027499	18767	Pkia	protein_coding	-0.181367	7.4945	-2.31215	0.0383075	0.49244
ENSMUSG00000022419	97998	Deptor	protein_coding	-0.243307	5.76254	-2.312	0.0383181	0.49244
ENSMUSG00000021091	20716	Serpina3n	protein_coding	-0.293294	6.45786	-2.31166	0.0383425	0.49244
ENSMUSG00000035357	55983	Pdzrn3	protein_coding	0.345213	3.27584	2.31137	0.038363	0.49244
ENSMUSG00000028673	71665	Fuca1	protein_coding	0.296678	4.93093	2.31082	0.0384019	0.492499
ENSMUSG00000073633	66153	Fbxo36	protein_coding	0.402338	2.18835	2.30947	0.0384972	0.492745
ENSMUSG00000008604	94232	Ubqln4	protein_coding	-0.179863	6.18348	-2.30944	0.0384997	0.492745
ENSMUSG00000034282	14027	Evpl	protein_coding	0.360576	4.35959	2.30881	0.038544	0.492745
ENSMUSG00000034675	56320	Dbn1	protein_coding	0.203015	7.46511	2.30816	0.03859	0.492745
ENSMUSG00000069670	432450	Nkain2	protein_coding	-0.236742	5.19184	-2.30813	0.0385928	0.492745
ENSMUSG00000020441	67862	2310033P09Rik	protein_coding	0.500811	3.2715	2.30717	0.0386605	0.49317
ENSMUSG00000041837	50996	Pdcd7	protein_coding	0.342026	5.42009	2.30619	0.0387309	0.493629
ENSMUSG00000022179	74359	4931414P19Rik	protein_coding	0.46349	2.1623	2.30499	0.0388162	0.493879
ENSMUSG00000032373	76459	Car12	protein_coding	-0.30496	2.96631	-2.30399	0.0388876	0.493879
ENSMUSG00000021750	268709	Fam107a	protein_coding	-0.146841	7.66887	-2.30395	0.0388906	0.493879
ENSMUSG00000034110	212919	Kctd7	protein_coding	0.190015	4.1127	2.30368	0.0389102	0.493879
ENSMUSG00000091476	545391	Catspere2	protein_coding	-0.21869	4.81147	-2.30311	0.0389504	0.493879
ENSMUSG00000023960	83965	Enpp5	protein_coding	-0.140102	7.99448	-2.30302	0.0389569	0.493879
ENSMUSG00000054404	327978	Slfn5	protein_coding	0.413334	2.62948	2.30165	0.0390557	0.493922
ENSMUSG00000032119	102423	Hinfp	protein_coding	0.222488	4.9326	2.30152	0.039065	0.493922
ENSMUSG00000042284	109700	Itga1	protein_coding	0.273027	4.14507	2.30136	0.0390764	0.493922
ENSMUSG00000032359	13036	Ctsh	protein_coding	0.33068	2.86964	2.30106	0.039098	0.493922
ENSMUSG00000030879	27397	Mrpl17	protein_coding	-0.18914	5.32766	-2.30004	0.0391715	0.494415
ENSMUSG00000038816	54366	Ctnnal1	protein_coding	0.199223	4.80922	2.29811	0.0393104	0.495627
ENSMUSG00000011306	70616	Sugp1	protein_coding	0.164709	5.92657	2.29701	0.0393906	0.495627
ENSMUSG00000067924	553127	Rtl8b	protein_coding	-0.255773	6.93037	-2.29662	0.0394185	0.495627
ENSMUSG00000022035	67179	Ccdc25	protein_coding	0.24693	4.72859	2.29638	0.0394361	0.495627
ENSMUSG00000051427	216516	Ccdc157	protein_coding	0.258206	5.40214	2.29632	0.0394401	0.495627
ENSMUSG00000070462	80889	Tlnrd1	protein_coding	0.332536	4.41355	2.29207	0.0397496	0.498908
ENSMUSG00000028133	66568	Rwdd3	protein_coding	0.40784	3.41358	2.29178	0.0397708	0.498908
ENSMUSG00000029228	16924	Lnx1	protein_coding	0.200393	4.40981	2.28995	0.0399049	0.499823
ENSMUSG00000040147	109731	Maob	protein_coding	-0.19889	5.47547	-2.28944	0.0399425	0.499823
ENSMUSG00000028199	12972	Cryz	protein_coding	-0.231222	3.59454	-2.28867	0.0399989	0.499823
ENSMUSG00000008855	15184	Hdac5	protein_coding	0.122493	7.5681	2.28842	0.0400173	0.499823
ENSMUSG00000041608	215446	Entpd3	protein_coding	-0.414513	4.17744	-2.28786	0.0400588	0.499823
ENSMUSG00000073650	241112	Catip	protein_coding	0.563002	1.54147	2.28776	0.0400658	0.499823
ENSMUSG00000046873	270669	Mbtps2	protein_coding	-0.183098	5.42094	-2.28722	0.0401058	0.499823
ENSMUSG00000023008	22379	Fmnl3	protein_coding	0.297584	4.10263	2.287	0.0401224	0.499823
ENSMUSG00000029084	12494	Cd38	protein_coding	-0.253015	3.93508	-2.28585	0.0402069	0.50005
ENSMUSG00000026676	74186	Ccdc3	protein_coding	0.365903	2.96844	2.28573	0.0402161	0.50005
ENSMUSG00000089682	12050	Bcl2l2	protein_coding	0.12823	6.3643	2.28489	0.0402779	0.50005
ENSMUSG00000011958	12175	Bnip2	protein_coding	0.230366	4.92457	2.28453	0.040305	0.50005
ENSMUSG00000031529	21951	Tnks	protein_coding	0.168042	7.89535	2.28439	0.0403148	0.50005
ENSMUSG00000078566	12176	Bnip3	protein_coding	-0.142337	6.06822	-2.28373	0.0403638	0.500141
ENSMUSG00000022106	105670	Rcbtb2	protein_coding	0.184385	4.63333	2.28335	0.0403919	0.500141
ENSMUSG00000079557	224703	2023-03-02	protein_coding	0.179252	5.5867	2.28215	0.0404816	0.500488
ENSMUSG00000026312	241201	Cdh7	protein_coding	-0.207871	4.99308	-2.28137	0.0405393	0.500488
ENSMUSG00000035208	276950	Slfn8	protein_coding	1.75283	-0.396241	2.28133	0.0405423	0.500488
ENSMUSG00000027800	17112	Tm4sf1	protein_coding	0.266094	3.28477	2.2807	0.040589	0.500488
ENSMUSG00000078813	69757	Leng1	protein_coding	0.528105	2.05967	2.28042	0.04061	0.500488
ENSMUSG00000056429	22134	Tgoln1	protein_coding	-0.336366	7.94477	-2.28016	0.0406291	0.500488
ENSMUSG00000014195	56354	Dnajc7	protein_coding	0.192595	6.5926	2.2793	0.0406935	0.500543
ENSMUSG00000038365	66822	Fbxo25	protein_coding	-0.153736	5.60659	-2.27887	0.0407257	0.500543
ENSMUSG00000026994	14425	Galnt3	protein_coding	-0.576078	0.686541	-2.2787	0.0407382	0.500543
ENSMUSG00000048118	238247	Arid4a	protein_coding	0.222445	6.15906	2.27775	0.0408099	0.500995
ENSMUSG00000033855	77057	Ston1	protein_coding	0.329625	3.58533	2.27655	0.0408998	0.501669
ENSMUSG00000019528	27357	Gyg	protein_coding	-0.249875	4.57824	-2.27355	0.0411258	0.502455
ENSMUSG00000018848	104458	Rars	protein_coding	0.264183	5.21649	2.27293	0.0411723	0.502455
ENSMUSG00000030880	26939	Polr3e	protein_coding	0.247737	4.96353	2.27239	0.0412131	0.502455
ENSMUSG00000037108	381678	Zcwpw1	protein_coding	0.781407	1.52039	2.27219	0.0412286	0.502455
ENSMUSG00000052407	320226	Ccdc171	protein_coding	0.560728	3.01621	2.27218	0.0412289	0.502455
ENSMUSG00000048939	268878	Atp13a5	protein_coding	0.264844	4.23855	2.27173	0.0412632	0.502455
ENSMUSG00000023118	68188	Sympk	protein_coding	0.139003	6.82117	2.2717	0.0412655	0.502455
ENSMUSG00000070604	75690	Vsig10l	protein_coding	-0.447619	2.38528	-2.2707	0.0413411	0.502455
ENSMUSG00000022013	66148	Dnajc15	protein_coding	-0.126194	6.5543	-2.2695	0.0414323	0.502455
ENSMUSG00000025066	67788	Sfr1	protein_coding	0.20568	5.96564	2.26932	0.0414458	0.502455
ENSMUSG00000018844	78919	Fndc8	protein_coding	0.624042	0.196499	2.26858	0.0415027	0.502455
ENSMUSG00000031442	17207	Mcf2l	protein_coding	0.152986	7.57301	2.26837	0.0415185	0.502455
ENSMUSG00000044707	380694	Ccnjl	protein_coding	-0.456041	1.84602	-2.26833	0.0415213	0.502455
ENSMUSG00000026289	77040	Atg16l1	protein_coding	0.229621	5.86728	2.26799	0.0415473	0.502455
ENSMUSG00000030609	68048	Aen	protein_coding	0.25037	4.29319	2.26775	0.041566	0.502455
ENSMUSG00000031293	20147	Rs1	protein_coding	-0.584003	1.7532	-2.26765	0.0415736	0.502455
ENSMUSG00000029361	18125	Nos1	protein_coding	-0.159716	7.64886	-2.26679	0.041639	0.502455
ENSMUSG00000071862	107065	Lrrtm2	protein_coding	-0.284234	6.6427	-2.26645	0.0416648	0.502455
ENSMUSG00000040022	74998	Rab11fip2	protein_coding	-0.151368	6.24786	-2.26624	0.041681	0.502455
ENSMUSG00000002257	23853	Def6	protein_coding	0.821731	0.530963	2.26562	0.0417285	0.502455
ENSMUSG00000034867	245886	Ankrd27	protein_coding	0.211697	4.66863	2.26483	0.0417891	0.502455
ENSMUSG00000031949	30947	Adat1	protein_coding	-0.284824	4.15817	-2.26477	0.0417931	0.502455
ENSMUSG00000061306	72055	Slc38a10	protein_coding	0.346236	6.57356	2.26475	0.0417947	0.502455
ENSMUSG00000079465	12828	Col4a3	protein_coding	-0.596067	1.16473	-2.26436	0.0418246	0.502455
ENSMUSG00000033068	12497	Entpd6	protein_coding	0.193978	5.78789	2.26398	0.0418539	0.502455
ENSMUSG00000030525	11441	Chrna7	protein_coding	-0.204352	4.34133	-2.26346	0.0418939	0.502455
ENSMUSG00000086784	664994	Isoc2a	protein_coding	0.266816	3.1262	2.26262	0.0419582	0.502455
ENSMUSG00000027455	386649	Nsfl1c	protein_coding	0.133436	6.35756	2.26255	0.0419641	0.502455
ENSMUSG00000033054	244879	Npat	protein_coding	-0.1761	6.02472	-2.26182	0.04202	0.502455
ENSMUSG00000039067	17463	Psmd7	protein_coding	0.186603	5.49663	2.26153	0.0420421	0.502455
ENSMUSG00000017765	20498	Slc12a4	protein_coding	0.164872	4.43924	2.26143	0.0420505	0.502455
ENSMUSG00000031979	76332	Cog2	protein_coding	0.244604	4.39087	2.26081	0.0420982	0.502455
ENSMUSG00000042604	16492	Kcna4	protein_coding	-0.18677	5.60288	-2.26054	0.0421192	0.502455
ENSMUSG00000045655	219170	Fam216b	protein_coding	-0.434662	2.23647	-2.2592	0.0422223	0.502851
ENSMUSG00000079227	12774	Ccr5	protein_coding	-0.274051	2.98844	-2.2592	0.0422225	0.502851
ENSMUSG00000031665	58198	Sall1	protein_coding	-0.307757	5.2064	-2.25832	0.0422909	0.503198
ENSMUSG00000015981	57740	Stk32c	protein_coding	0.39039	5.65079	2.25792	0.0423218	0.503198
ENSMUSG00000071054	224903	Safb	protein_coding	0.268619	6.79403	2.25669	0.0424174	0.503918
ENSMUSG00000015289	66192	Lage3	protein_coding	-0.26986	2.63579	-2.25582	0.0424851	0.504215
ENSMUSG00000028334	94181	Nans	protein_coding	0.276126	3.29446	2.25451	0.0425866	0.504215
ENSMUSG00000003778	78656	Brd8	protein_coding	0.170931	6.70512	2.25408	0.0426208	0.504215
ENSMUSG00000022000	67302	Zc3h13	protein_coding	0.268324	6.32096	2.25374	0.0426474	0.504215
ENSMUSG00000024826	19708	Dpf2	protein_coding	-0.229612	5.76771	-2.25333	0.042679	0.504215
ENSMUSG00000031922	74360	Cep57	protein_coding	0.204197	4.25526	2.25315	0.042693	0.504215
ENSMUSG00000030725	67164	Lipt2	protein_coding	-0.383311	1.18873	-2.25303	0.0427023	0.504215
ENSMUSG00000015224	74519	Cyp2j9	protein_coding	-0.216195	6.11969	-2.25276	0.0427235	0.504215
ENSMUSG00000060639	319158	H4c9	protein_coding	0.547385	2.49131	2.25025	0.0429209	0.504865
ENSMUSG00000028411	66408	Aptx	protein_coding	0.228148	4.62719	2.24931	0.0429948	0.504865
ENSMUSG00000028017	13645	Egf	protein_coding	0.384498	2.21655	2.24881	0.0430336	0.504865
ENSMUSG00000033386	20321	Frrs1	protein_coding	-0.375871	2.06703	-2.24835	0.0430703	0.504865
ENSMUSG00000035355	380728	Kcnh4	protein_coding	-0.666039	1.22249	-2.24774	0.0431185	0.504865
ENSMUSG00000071613	100040697	Gm10340	protein_coding	2.0909	-0.981347	2.24738	0.0431468	0.504865
ENSMUSG00000033676	14402	Gabrb3	protein_coding	-0.232662	8.51456	-2.24694	0.0431811	0.504865
ENSMUSG00000066306	101706	Numa1	protein_coding	0.174684	7.93378	2.24689	0.0431852	0.504865
ENSMUSG00000048450	17701	Msx1	protein_coding	-0.615644	1.34337	-2.24661	0.0432073	0.504865
ENSMUSG00000033272	67843	Slc35a4	protein_coding	-0.315328	4.78378	-2.24619	0.0432411	0.504865
ENSMUSG00000025940	70397	Tmem70	protein_coding	-0.193647	4.09637	-2.24526	0.0433142	0.504865
ENSMUSG00000055660	76781	Mettl4	protein_coding	-0.310154	5.36633	-2.24507	0.0433296	0.504865
ENSMUSG00000032067	19286	Pts	protein_coding	0.17547	4.2934	2.24435	0.043387	0.504865
ENSMUSG00000026980	17076	Ly75	protein_coding	0.432121	2.19602	2.24428	0.0433919	0.504865
ENSMUSG00000078887	626832	Gm6710	protein_coding	-0.342622	4.62154	-2.24425	0.0433949	0.504865
ENSMUSG00000019899	16773	Lama2	protein_coding	0.222377	5.47206	2.2438	0.0434301	0.504865
ENSMUSG00000033847	232889	Pla2g4c	protein_coding	0.580688	0.0649993	2.2435	0.0434546	0.504865
ENSMUSG00000041915	225339	Ammecr1l	protein_coding	-0.186834	5.40121	-2.24328	0.0434719	0.504865
ENSMUSG00000112160	666584	BC024063	protein_coding	-0.264971	3.44195	-2.24326	0.0434735	0.504865
ENSMUSG00000002983	19698	Relb	protein_coding	0.458781	1.62655	2.24286	0.0435049	0.504865
ENSMUSG00000035530	20918	Eif1	protein_coding	-0.168002	7.3578	-2.24205	0.04357	0.504865
ENSMUSG00000057503	258684	Olfr1459	protein_coding	0.836125	-0.0289376	2.24201	0.043573	0.504865
ENSMUSG00000003354	105833	Ccdc65	protein_coding	0.339972	3.24777	2.24182	0.0435878	0.504865
ENSMUSG00000025235	102774	Bbs4	protein_coding	-0.152258	5.79331	-2.23982	0.0437478	0.505743
ENSMUSG00000026632	68972	Tatdn3	protein_coding	-0.377587	3.40985	-2.23975	0.0437535	0.505743
ENSMUSG00000004885	12904	Crabp2	protein_coding	0.958425	0.602713	2.23905	0.0438093	0.505743
ENSMUSG00000020282	13650	Rhbdf1	protein_coding	0.30355	3.80263	2.23885	0.0438257	0.505743
ENSMUSG00000074345	244882	Tnfaip8l3	protein_coding	-0.374977	3.43719	-2.23825	0.0438735	0.505743
ENSMUSG00000019906	108030	Lin7a	protein_coding	-0.17417	5.13243	-2.23777	0.0439123	0.505743
ENSMUSG00000031821	272551	Gins2	protein_coding	-0.519928	1.57853	-2.23755	0.0439299	0.505743
ENSMUSG00000068264	69596	Ap5s1	protein_coding	-0.282202	3.00495	-2.23736	0.0439455	0.505743
ENSMUSG00000029366	13178	Dck	protein_coding	-0.301749	4.47734	-2.23519	0.04412	0.507345
ENSMUSG00000023885	21826	Thbs2	protein_coding	0.294442	3.63936	2.23319	0.0442815	0.507918
ENSMUSG00000030929	71151	Eri2	protein_coding	-0.257091	3.66295	-2.2327	0.0443215	0.507918
ENSMUSG00000042097	22685	Zfp239	protein_coding	-0.22092	4.76402	-2.23269	0.0443218	0.507918
ENSMUSG00000048251	58208	Bcl11b	protein_coding	0.207483	5.07417	2.23257	0.0443315	0.507918
ENSMUSG00000104824	100862349	Gm21663	protein_coding	-0.939449	1.17808	-2.23239	0.0443468	0.507918
ENSMUSG00000020423	12227	Btg2	protein_coding	-0.360795	3.86218	-2.23126	0.0444381	0.508465
ENSMUSG00000033032	106877	Afap1l1	protein_coding	0.331428	3.27564	2.23092	0.0444655	0.508465
ENSMUSG00000031980	11606	Agt	protein_coding	-0.180366	7.66003	-2.22913	0.0446114	0.509728
ENSMUSG00000000902	20587	Smarcb1	protein_coding	0.126922	5.93392	2.22837	0.0446733	0.510029
ENSMUSG00000098905	629016	Zfp953	protein_coding	-0.510193	1.29523	-2.22525	0.0449291	0.512542
ENSMUSG00000063236	117171	1110038F14Rik	protein_coding	0.453602	3.35661	2.22444	0.0449952	0.512888
ENSMUSG00000003355	66120	Fkbp11	protein_coding	0.654058	0.93899	2.22359	0.0450651	0.512929
ENSMUSG00000050266	56860	Olfr690	protein_coding	-0.761559	1.40783	-2.22353	0.0450702	0.512929
ENSMUSG00000028614	72787	Ndc1	protein_coding	-0.283995	4.98466	-2.22132	0.0452529	0.513231
ENSMUSG00000079184	75339	Mphosph8	protein_coding	0.369989	4.82729	2.22107	0.0452735	0.513231
ENSMUSG00000029787	78937	Avl9	protein_coding	-0.109675	7.05128	-2.22106	0.0452744	0.513231
ENSMUSG00000026854	74270	Usp20	protein_coding	0.239904	6.37313	2.22105	0.0452748	0.513231
ENSMUSG00000026956	227620	Uap1l1	protein_coding	0.444011	3.62142	2.22036	0.045332	0.513231
ENSMUSG00000032788	216134	Pdxk	protein_coding	-0.160891	7.81411	-2.22014	0.0453501	0.513231
ENSMUSG00000041261	12319	Car8	protein_coding	0.48453	3.12535	2.21939	0.0454122	0.513231
ENSMUSG00000024346	67199	Pfdn1	protein_coding	0.213084	4.09519	2.21931	0.0454193	0.513231
ENSMUSG00000027852	18176	Nras	protein_coding	-0.209077	5.32934	-2.21913	0.0454338	0.513231
ENSMUSG00000046157	268567	Tmem229b	protein_coding	-0.391307	5.53472	-2.21835	0.0454986	0.513231
ENSMUSG00000062006	68436	Rpl34	protein_coding	-0.531807	4.77006	-2.21802	0.0455259	0.513231
ENSMUSG00000022678	67203	Nde1	protein_coding	0.376017	3.83239	2.21744	0.0455746	0.513231
ENSMUSG00000025195	71972	Dnmbp	protein_coding	0.161944	5.17293	2.21739	0.0455781	0.513231
ENSMUSG00000031740	17390	Mmp2	protein_coding	0.469009	2.13212	2.21716	0.0455975	0.513231
ENSMUSG00000058704	76890	Memo1	protein_coding	-0.335874	5.00736	-2.21585	0.0457066	0.513454
ENSMUSG00000033063	238680	Cntnap3	protein_coding	-0.326761	3.24267	-2.21546	0.0457392	0.513454
ENSMUSG00000026705	226541	Klhl20	protein_coding	-0.358216	5.19403	-2.21515	0.045765	0.513454
ENSMUSG00000056458	26448	Mok	protein_coding	0.294422	3.20836	2.2148	0.0457943	0.513454
ENSMUSG00000048280	408068	Zfp738	protein_coding	-0.49398	5.74021	-2.21478	0.0457962	0.513454
ENSMUSG00000042410	228061	Agps	protein_coding	-0.176882	6.00721	-2.21434	0.0458327	0.513463
ENSMUSG00000001948	20686	Spa17	protein_coding	0.759661	0.834356	2.21367	0.045889	0.513692
ENSMUSG00000096629	100041515	Gm3383	protein_coding	0.962439	0.0678745	2.21271	0.0459692	0.514188
ENSMUSG00000038797	22691	Zscan2	protein_coding	0.36359	3.97589	2.21121	0.0460953	0.514541
ENSMUSG00000057715	320492	A830018L16Rik	protein_coding	-0.196571	5.16025	-2.21056	0.0461496	0.514541
ENSMUSG00000029472	59008	Anapc5	protein_coding	0.123829	7.32337	2.21038	0.0461654	0.514541
ENSMUSG00000066415	77853	Msl2	protein_coding	-0.175448	6.70682	-2.21006	0.0461925	0.514541
ENSMUSG00000033152	319655	Podxl2	protein_coding	0.156933	7.91488	2.20989	0.0462068	0.514541
ENSMUSG00000020598	319504	Nrcam	protein_coding	-0.11378	8.66596	-2.20961	0.0462301	0.514541
ENSMUSG00000102697	353237	Pcdhac2	protein_coding	-0.241756	6.0973	-2.20935	0.0462516	0.514541
ENSMUSG00000054843	226255	Atrnl1	protein_coding	-0.135366	6.85346	-2.20886	0.0462933	0.514605
ENSMUSG00000000811	232223	Txnrd3	protein_coding	0.322765	3.30287	2.20739	0.0464179	0.514852
ENSMUSG00000027804	67738	Ppid	protein_coding	0.210611	6.23863	2.20733	0.0464223	0.514852
ENSMUSG00000031493	243897	Ggn	protein_coding	0.616334	0.46415	2.20694	0.0464561	0.514852
ENSMUSG00000024277	212307	Mapre2	protein_coding	-0.233276	8.24992	-2.2069	0.046459	0.514852
ENSMUSG00000041180	226098	Hectd2	protein_coding	-0.250132	4.78462	-2.20516	0.0466065	0.51503
ENSMUSG00000026188	271711	Tmem169	protein_coding	0.20035	4.30067	2.20506	0.0466151	0.51503
ENSMUSG00000034116	22324	Vav1	protein_coding	0.445414	1.38294	2.20487	0.0466313	0.51503
ENSMUSG00000070697	65961	Utp3	protein_coding	0.316492	4.10272	2.20484	0.0466338	0.51503
ENSMUSG00000036461	13709	Elf1	protein_coding	-0.264621	3.53949	-2.20445	0.0466667	0.51503
ENSMUSG00000030323	81896	Ift122	protein_coding	0.240978	4.86309	2.20418	0.0466904	0.51503
ENSMUSG00000033295	19268	Ptprf	protein_coding	-0.157778	7.71795	-2.20252	0.0468313	0.515307
ENSMUSG00000015702	71790	Anxa9	protein_coding	-0.558154	0.430541	-2.20214	0.0468643	0.515307
ENSMUSG00000059791	106582	Nrm	protein_coding	-1.0669	0.232958	-2.20199	0.046877	0.515307
ENSMUSG00000028801	78806	Stpg1	protein_coding	-0.462143	0.753195	-2.20172	0.0468999	0.515307
ENSMUSG00000008373	68988	Prpf31	protein_coding	0.237553	4.71762	2.20115	0.0469483	0.515307
ENSMUSG00000036430	72726	Tbcc	protein_coding	0.444316	3.21106	2.20103	0.0469587	0.515307
ENSMUSG00000022701	212153	Ccdc191	protein_coding	0.4856	2.63149	2.20094	0.0469669	0.515307
ENSMUSG00000036896	12262	C1qc	protein_coding	-0.373518	3.43776	-2.20001	0.0470466	0.515616
ENSMUSG00000032355	69642	Mlip	protein_coding	-0.510765	2.64813	-2.19916	0.0471191	0.515616
ENSMUSG00000063406	73130	Tmed5	protein_coding	-0.2284	4.37456	-2.19908	0.0471265	0.515616
ENSMUSG00000025647	66940	Shisa5	protein_coding	-0.314381	5.19617	-2.19893	0.0471388	0.515616
ENSMUSG00000020990	71091	Cdkl1	protein_coding	0.201597	4.02727	2.19764	0.0472501	0.51644
ENSMUSG00000032469	83703	Dbr1	protein_coding	0.380795	3.47253	2.19706	0.0472999	0.516565
ENSMUSG00000031758	75796	Cdyl2	protein_coding	0.38849	3.81531	2.1964	0.0473564	0.516565
ENSMUSG00000014867	20932	Surf4	protein_coding	-0.149471	6.03305	-2.19532	0.04745	0.516565
ENSMUSG00000026860	227700	Sh3glb2	protein_coding	0.12191	6.71043	2.19486	0.0474893	0.516565
ENSMUSG00000027160	68201	Ccdc34	protein_coding	0.392924	3.55475	2.1945	0.0475211	0.516565
ENSMUSG00000027171	228413	Prrg4	protein_coding	0.472782	1.9108	2.19442	0.0475282	0.516565
ENSMUSG00000024112	58226	Cacna1h	protein_coding	-0.21204	6.64822	-2.19437	0.0475318	0.516565
ENSMUSG00000035150	26905	Eif2s3x	protein_coding	-0.211548	7.36661	-2.19405	0.0475599	0.516565
ENSMUSG00000017802	67998	Retreg3	protein_coding	-0.152097	5.35963	-2.19375	0.0475855	0.516565
ENSMUSG00000001506	12842	Col1a1	protein_coding	0.479802	3.61976	2.19193	0.0477435	0.517742
ENSMUSG00000030317	110595	Timp4	protein_coding	-0.131115	5.90513	-2.19167	0.047766	0.517742
ENSMUSG00000042659	66412	Arrdc4	protein_coding	0.418355	2.9413	2.19087	0.0478364	0.517841
ENSMUSG00000035504	70335	Reep6	protein_coding	-0.43943	2.97148	-2.19026	0.0478888	0.517841
ENSMUSG00000005045	269610	Chd5	protein_coding	0.145449	8.6618	2.18986	0.0479242	0.517841
ENSMUSG00000055866	18627	Per2	protein_coding	0.199535	5.32452	2.18922	0.04798	0.517841
ENSMUSG00000046862	242736	Pramef8	protein_coding	-0.234869	3.78084	-2.18907	0.0479928	0.517841
ENSMUSG00000021675	14064	F2rl2	protein_coding	-0.363668	2.31962	-2.18873	0.0480224	0.517841
ENSMUSG00000031756	72155	Cenpn	protein_coding	-0.649682	0.640574	-2.18813	0.048075	0.517841
ENSMUSG00000021373	67252	Cap2	protein_coding	-0.126194	6.53988	-2.18717	0.0481594	0.517841
ENSMUSG00000033628	225326	Pik3c3	protein_coding	0.27972	5.42913	2.18673	0.048198	0.517841
ENSMUSG00000030060	232210	Hmces	protein_coding	0.248609	3.11452	2.18619	0.0482449	0.517841
ENSMUSG00000071659	68693	Hnrnpul2	protein_coding	0.146695	7.32585	2.18513	0.0483386	0.517841
ENSMUSG00000026496	11545	Parp1	protein_coding	0.229269	5.015	2.18487	0.0483616	0.517841
ENSMUSG00000044550	594844	Tceal3	protein_coding	0.377803	6.54406	2.18483	0.0483643	0.517841
ENSMUSG00000018589	237213	Glra2	protein_coding	-0.222904	4.96585	-2.18425	0.0484156	0.517841
ENSMUSG00000052430	12167	Bmpr1b	protein_coding	-0.228173	4.97662	-2.18408	0.0484305	0.517841
ENSMUSG00000048191	353328	Muc6	protein_coding	0.470587	1.99058	2.18393	0.0484441	0.517841
ENSMUSG00000047473	22693	Zfp30	protein_coding	0.201841	4.17153	2.18352	0.0484802	0.517841
ENSMUSG00000017713	71776	Tha1	protein_coding	0.536518	2.48049	2.18329	0.0485001	0.517841
ENSMUSG00000020411	214112	Nipal4	protein_coding	-0.333897	2.25879	-2.18301	0.0485254	0.517841
ENSMUSG00000030708	69387	Dnajb13	protein_coding	0.444976	1.45586	2.18288	0.0485361	0.517841
ENSMUSG00000035299	17318	Mid1	protein_coding	-0.460144	4.02108	-2.18267	0.0485547	0.517841
ENSMUSG00000048827	244646	Pkd1l3	protein_coding	0.934405	0.0381317	2.18223	0.0485935	0.517841
ENSMUSG00000025583	74370	Rptor	protein_coding	0.126171	7.11498	2.1821	0.0486051	0.517841
ENSMUSG00000030043	21336	Tacr1	protein_coding	-0.267299	4.25054	-2.18123	0.0486827	0.517956
ENSMUSG00000036893	77683	Ehmt1	protein_coding	0.340263	6.3381	2.18117	0.0486881	0.517956
ENSMUSG00000020473	11568	Aebp1	protein_coding	0.881635	4.70303	2.17976	0.0488129	0.518899
ENSMUSG00000021039	66354	Snw1	protein_coding	0.394496	5.22498	2.17841	0.0489329	0.519004
ENSMUSG00000020307	216150	Cdc34	protein_coding	-0.225838	4.31346	-2.1776	0.0490048	0.519004
ENSMUSG00000027274	59030	Mkks	protein_coding	0.298404	3.86048	2.17725	0.0490359	0.519004
ENSMUSG00000045886	NA	NA	protein_coding	-0.714939	0.324123	-2.17721	0.0490394	0.519004
ENSMUSG00000013846	20442	St3gal1	protein_coding	-0.383285	4.5935	-2.17678	0.0490775	0.519004
ENSMUSG00000062931	237411	Zfp938	protein_coding	0.188834	4.16619	2.17586	0.0491598	0.519004
ENSMUSG00000034333	223773	Zbed4	protein_coding	-0.208254	4.43327	-2.17536	0.0492045	0.519004
ENSMUSG00000051989	68936	Smim11	protein_coding	0.513085	1.35792	2.1748	0.0492546	0.519004
ENSMUSG00000046185	74352	Zfp84	protein_coding	0.172369	4.79056	2.17476	0.0492587	0.519004
ENSMUSG00000054150	212073	Syne3	protein_coding	0.473888	1.75896	2.17426	0.0493035	0.519004
ENSMUSG00000041607	17196	Mbp	protein_coding	-0.186954	10.8791	-2.17421	0.0493078	0.519004
ENSMUSG00000055633	68992	Zfp580	protein_coding	-0.562276	3.90433	-2.17412	0.0493154	0.519004
ENSMUSG00000051223	66882	Bzw1	protein_coding	-0.137797	6.6331	-2.17411	0.0493169	0.519004
ENSMUSG00000035093	70354	Secisbp2l	protein_coding	-0.106545	7.82035	-2.1737	0.0493532	0.519004
ENSMUSG00000028689	68394	Ccdc163	protein_coding	0.572211	0.820111	2.17357	0.0493652	0.519004
ENSMUSG00000045664	104252	Cdc42ep2	protein_coding	-0.291355	3.26384	-2.17277	0.0494369	0.519224
ENSMUSG00000027378	53885	Nphp1	protein_coding	0.226524	4.02675	2.17253	0.0494585	0.519224
ENSMUSG00000096045	100862388	Gm21698	protein_coding	-0.453335	4.40894	-2.17122	0.0495764	0.519809
ENSMUSG00000025323	20688	Sp4	protein_coding	-0.378671	6.12386	-2.17108	0.0495892	0.519809
ENSMUSG00000021715	67285	Cwc27	protein_coding	0.257945	3.78942	2.1707	0.0496229	0.519809
ENSMUSG00000001039	27078	B9d1	protein_coding	-0.247122	3.64585	-2.16987	0.0496976	0.519913
ENSMUSG00000037014	20608	Sstr4	protein_coding	0.374894	2.26192	2.16945	0.0497354	0.519913
ENSMUSG00000022286	252973	Grhl2	protein_coding	-0.455864	2.02338	-2.16939	0.0497415	0.519913
ENSMUSG00000006024	108124	Napa	protein_coding	-0.155922	7.10613	-2.16891	0.0497842	0.51998
ENSMUSG00000047534	217653	Mis18bp1	protein_coding	-0.697572	0.418908	-2.1675	0.049912	0.520455
ENSMUSG00000004151	14009	Etv1	protein_coding	-0.268341	5.48141	-2.16733	0.0499275	0.520455
ENSMUSG00000040714	232943	Klc3	protein_coding	0.663804	0.981366	2.16662	0.0499919	0.520455
ENSMUSG00000039294	217370	Cybc1	protein_coding	0.267429	4.0007	2.16597	0.0500507	0.520455
ENSMUSG00000059278	78304	Naa38	protein_coding	-0.473052	4.19065	-2.16559	0.0500855	0.520455
ENSMUSG00000021959	50523	Lats2	protein_coding	0.138194	5.2128	2.16554	0.0500901	0.520455
ENSMUSG00000021003	14420	Galc	protein_coding	0.194912	5.07928	2.1653	0.050112	0.520455
ENSMUSG00000003464	19298	Pex19	protein_coding	-0.172801	5.62795	-2.16521	0.0501198	0.520455
ENSMUSG00000046798	64945	Cldn12	protein_coding	-0.170844	5.67886	-2.16368	0.0502599	0.521331
ENSMUSG00000031671	66083	Setd6	protein_coding	0.27757	3.31041	2.16342	0.0502829	0.521331
ENSMUSG00000061654	236576	Spry3	protein_coding	-0.620639	3.84292	-2.16309	0.0503131	0.521331
ENSMUSG00000020396	380684	Nefh	protein_coding	0.408492	6.1565	2.16177	0.0504339	0.521944
ENSMUSG00000048911	51902	Rnf24	protein_coding	-0.306191	6.14342	-2.16133	0.0504743	0.521944
ENSMUSG00000032122	56857	Slc37a2	protein_coding	-0.450431	2.06399	-2.16125	0.0504814	0.521944
ENSMUSG00000030495	53896	Slc7a10	protein_coding	-0.205315	5.44564	-2.1601	0.0505869	0.52218
ENSMUSG00000030157	93694	Clec2d	protein_coding	0.451194	2.41566	2.15978	0.0506161	0.52218
ENSMUSG00000041556	230904	Fbxo2	protein_coding	0.653454	5.54211	2.15941	0.0506507	0.52218
ENSMUSG00000070695	636808	Cntnap5a	protein_coding	-0.126772	7.39194	-2.15828	0.0507541	0.52218
ENSMUSG00000074818	100503041	Pdzd7	protein_coding	-0.283038	2.51048	-2.15816	0.0507657	0.52218
ENSMUSG00000024935	20510	Slc1a1	protein_coding	-0.127014	6.57076	-2.15805	0.0507752	0.52218
ENSMUSG00000013787	110147	Ehmt2	protein_coding	0.214329	7.26423	2.15797	0.0507828	0.52218
ENSMUSG00000028063	16905	Lmna	protein_coding	0.348815	5.21729	2.15784	0.0507953	0.52218
ENSMUSG00000038094	224079	Atp13a4	protein_coding	-0.19383	4.97733	-2.15705	0.0508677	0.52255
ENSMUSG00000018449	69723	Rpain	protein_coding	0.44521	2.72963	2.15626	0.0509403	0.522632
ENSMUSG00000015533	16398	Itga2	protein_coding	-0.342717	2.51287	-2.15618	0.0509486	0.522632
ENSMUSG00000038522	215929	Mfsd4b1	protein_coding	-0.674717	0.434299	-2.15246	0.0512931	0.524798
ENSMUSG00000093930	208715	Hmgcs1	protein_coding	-0.130099	8.16573	-2.15191	0.0513444	0.524798
ENSMUSG00000020092	27355	Pald1	protein_coding	0.262482	3.77013	2.15188	0.0513468	0.524798
ENSMUSG00000029831	60531	Npvf	protein_coding	-0.457985	2.24825	-2.15164	0.051369	0.524798
ENSMUSG00000033554	69740	Dph5	protein_coding	0.353881	3.06681	2.15139	0.0513922	0.524798
ENSMUSG00000031834	18709	Pik3r2	protein_coding	0.166243	5.69701	2.15083	0.0514444	0.524798
ENSMUSG00000048581	329659	E130311K13Rik	protein_coding	0.379377	2.90384	2.15077	0.0514505	0.524798
ENSMUSG00000025871	97820	4833439L19Rik	protein_coding	-0.182072	6.80691	-2.15075	0.0514522	0.524798
ENSMUSG00000022705	13490	Drd3	protein_coding	-0.532586	0.819542	-2.14929	0.0515885	0.525642
ENSMUSG00000019768	13982	Esr1	protein_coding	-0.317859	4.63663	-2.14892	0.0516226	0.525642
ENSMUSG00000052911	16779	Lamb2	protein_coding	0.216516	5.56185	2.14777	0.0517308	0.525642
ENSMUSG00000094076	210583	Gm4767	protein_coding	1.13836	2.54964	2.14761	0.0517461	0.525642
ENSMUSG00000037348	71904	Paqr7	protein_coding	-0.286066	5.75108	-2.1473	0.051775	0.525642
ENSMUSG00000026255	98363	Efhd1	protein_coding	-0.251745	4.39149	-2.1471	0.0517932	0.525642
ENSMUSG00000020457	13494	Drg1	protein_coding	0.31786	5.15225	2.1471	0.0517935	0.525642
ENSMUSG00000073705	69928	Cenps	protein_coding	0.633971	0.344234	2.14666	0.0518349	0.525642
ENSMUSG00000058267	64659	Mrps14	protein_coding	-0.271073	4.01796	-2.14604	0.0518931	0.525642
ENSMUSG00000045625	239827	Pigz	protein_coding	-0.488535	3.39644	-2.14545	0.0519487	0.525642
ENSMUSG00000073771	NA	NA	protein_coding	0.325195	2.79232	2.14537	0.0519566	0.525642
ENSMUSG00000022781	224105	Pak2	protein_coding	-0.148495	6.21892	-2.14517	0.0519745	0.525642
ENSMUSG00000042050	217935	Wdr60	protein_coding	0.260447	4.34516	2.14412	0.0520737	0.525938
ENSMUSG00000025221	80906	Kcnip2	protein_coding	-0.25221	4.63706	-2.14409	0.0520771	0.525938
ENSMUSG00000034708	14824	Grn	protein_coding	-0.230448	5.16071	-2.14315	0.0521655	0.526143
ENSMUSG00000074939	213788	Chrm5	protein_coding	-0.234128	3.87963	-2.14306	0.0521741	0.526143
ENSMUSG00000027671	56456	Actl6a	protein_coding	0.337783	2.91905	2.14271	0.0522074	0.526143
ENSMUSG00000025809	16412	Itgb1	protein_coding	0.254084	6.69345	2.14178	0.0522946	0.526343
ENSMUSG00000056895	78303	H2bu2	protein_coding	-0.334064	3.714	-2.14157	0.0523149	0.526343
ENSMUSG00000118193	NA	NA	protein_coding	1.66716	0.376299	2.14074	0.0523932	0.526343
ENSMUSG00000048644	330695	Ctxn1	protein_coding	-0.2932	6.71234	-2.1405	0.0524165	0.526343
ENSMUSG00000029838	19242	Ptn	protein_coding	0.247987	6.90223	2.14035	0.0524301	0.526343
ENSMUSG00000066760	26436	Psg16	protein_coding	-0.286067	3.6716	-2.13969	0.0524937	0.526343
ENSMUSG00000034765	240672	Dusp5	protein_coding	0.454883	0.479239	2.13945	0.0525161	0.526343
ENSMUSG00000109572	100862066	Cfap99	protein_coding	0.722268	0.936831	2.13814	0.0526409	0.526343
ENSMUSG00000037375	226861	Hhat	protein_coding	-0.375881	2.30201	-2.13808	0.052646	0.526343
ENSMUSG00000033972	319615	Zfp944	protein_coding	-0.202023	4.03158	-2.13717	0.0527331	0.526343
ENSMUSG00000043948	259063	Olfr691	protein_coding	-0.515781	1.47234	-2.13705	0.0527447	0.526343
ENSMUSG00000024145	18701	Pigf	protein_coding	-0.532157	2.53008	-2.13701	0.0527486	0.526343
ENSMUSG00000046865	14113	Fbl	protein_coding	0.298886	4.11399	2.13652	0.0527953	0.526343
ENSMUSG00000001665	103140	Gstt3	protein_coding	-0.332161	2.94793	-2.1362	0.0528262	0.526343
ENSMUSG00000040836	240888	Gpr161	protein_coding	-0.195823	4.62131	-2.13606	0.0528391	0.526343
ENSMUSG00000051065	239796	Mb21d2	protein_coding	-0.172708	4.94242	-2.13548	0.0528945	0.526343
ENSMUSG00000020962	83602	Gtf2a1	protein_coding	-0.167757	6.66827	-2.13531	0.0529114	0.526343
ENSMUSG00000018672	56358	Copz2	protein_coding	0.461901	1.18773	2.13498	0.0529426	0.526343
ENSMUSG00000102428	93724	Pcdhga12	protein_coding	-0.217529	5.17267	-2.13498	0.0529429	0.526343
ENSMUSG00000071679	619287	Rtl4	protein_coding	-0.499839	2.89373	-2.13479	0.0529608	0.526343
ENSMUSG00000064127	26896	Med14	protein_coding	-0.177854	6.97931	-2.13392	0.0530437	0.526683
ENSMUSG00000030101	58911	Sumf1	protein_coding	0.180602	4.88951	2.13364	0.0530713	0.526683
ENSMUSG00000041801	27280	Phlda3	protein_coding	0.387649	4.58273	2.13329	0.053105	0.526683
ENSMUSG00000020917	104112	Acly	protein_coding	-0.103198	7.6899	-2.13271	0.0531601	0.526866
ENSMUSG00000028348	68016	Cavin4	protein_coding	0.469486	1.18515	2.13141	0.053286	0.527748
ENSMUSG00000037278	69071	Tmem97	protein_coding	-0.375846	3.3195	-2.12888	0.0535303	0.528592
ENSMUSG00000037254	16425	Itih2	protein_coding	0.884105	3.46145	2.1287	0.0535469	0.528592
ENSMUSG00000079418	666468	Atg4a	protein_coding	-0.334739	2.6507	-2.1286	0.0535564	0.528592
ENSMUSG00000040782	26374	Cop1	protein_coding	-0.152113	6.1572	-2.12836	0.05358	0.528592
ENSMUSG00000011751	80297	Sptbn4	protein_coding	0.263012	7.49349	2.12821	0.0535947	0.528592
ENSMUSG00000094500	72632	Smim18	protein_coding	0.360798	2.01477	2.12808	0.0536077	0.528592
ENSMUSG00000034452	214111	Slc24a1	protein_coding	-0.456113	2.08664	-2.12755	0.0536583	0.528592
ENSMUSG00000036552	381062	Ermard	protein_coding	0.206499	4.64574	2.12716	0.0536968	0.528592
ENSMUSG00000109901	67064	Chmp1b	protein_coding	0.286601	4.58153	2.12694	0.0537175	0.528592
ENSMUSG00000015452	11596	Ager	protein_coding	0.649991	0.217323	2.12635	0.0537751	0.528592
ENSMUSG00000005949	83429	Ctns	protein_coding	-0.457235	3.89268	-2.12599	0.0538103	0.528592
ENSMUSG00000045929	NA	NA	protein_coding	0.664143	1.36253	2.12583	0.0538256	0.528592
ENSMUSG00000041133	24061	Smc1a	protein_coding	0.262878	5.97383	2.12558	0.05385	0.528592
ENSMUSG00000026224	71141	4933407L21Rik	protein_coding	0.544223	1.34465	2.12504	0.0539028	0.528716
ENSMUSG00000061613	108121	U2af1	protein_coding	0.290938	4.61272	2.12469	0.0539363	0.528716
ENSMUSG00000028099	74414	Polr3c	protein_coding	0.278598	4.29248	2.12384	0.0540197	0.528909
ENSMUSG00000039323	16008	Igfbp2	protein_coding	0.832235	3.60113	2.12344	0.0540591	0.528909
ENSMUSG00000075273	72421	Ttc30b	protein_coding	-0.225596	3.92427	-2.12328	0.0540742	0.528909
ENSMUSG00000048022	319832	Tmem229a	protein_coding	-0.167412	7.34393	-2.12289	0.0541122	0.528909
ENSMUSG00000102976	70579	Zc3h11a	protein_coding	-0.645917	4.75577	-2.12232	0.0541678	0.528909
ENSMUSG00000032172	244723	Olfm2	protein_coding	-0.188778	6.68229	-2.12197	0.0542025	0.528909
ENSMUSG00000014813	20855	Stc1	protein_coding	-0.604029	3.06087	-2.121	0.0542976	0.528909
ENSMUSG00000078451	73075	Ppil6	protein_coding	0.379839	1.81348	2.12084	0.0543134	0.528909
ENSMUSG00000048537	102693	Phldb1	protein_coding	0.252618	7.30832	2.1205	0.0543465	0.528909
ENSMUSG00000020778	69535	Ten1	protein_coding	-0.252838	3.38067	-2.11993	0.0544025	0.528909
ENSMUSG00000075705	27361	Msrb1	protein_coding	-0.411508	2.61676	-2.11971	0.0544242	0.528909
ENSMUSG00000029427	70650	Zcchc8	protein_coding	0.218972	4.66185	2.11935	0.0544597	0.528909
ENSMUSG00000032352	214345	Lrrc1	protein_coding	0.181341	4.39465	2.11927	0.0544672	0.528909
ENSMUSG00000062908	11364	Acadm	protein_coding	0.253201	4.96129	2.11848	0.0545451	0.528909
ENSMUSG00000025040	72018	Fundc1	protein_coding	-0.129457	5.75358	-2.11802	0.0545905	0.528909
ENSMUSG00000037339	74504	Fam53a	protein_coding	0.228246	4.72849	2.11737	0.0546547	0.528909
ENSMUSG00000073119	75657	Speer4a	protein_coding	-0.317872	3.62457	-2.11704	0.0546868	0.528909
ENSMUSG00000033940	101314	Brk1	protein_coding	-0.221713	5.37132	-2.1168	0.054711	0.528909
ENSMUSG00000058927	NA	NA	protein_coding	-0.433377	4.33981	-2.11679	0.0547118	0.528909
ENSMUSG00000034997	15558	Htr2a	protein_coding	-0.189735	4.99049	-2.11626	0.0547642	0.528909
ENSMUSG00000041609	75665	Bicdl1	protein_coding	0.172933	5.61741	2.116	0.0547901	0.528909
ENSMUSG00000047013	330369	Fbxo41	protein_coding	0.133773	6.70417	2.11594	0.0547963	0.528909
ENSMUSG00000002963	59047	Pnkp	protein_coding	0.277906	3.48619	2.11527	0.0548617	0.528909
ENSMUSG00000015478	54197	Rnf5	protein_coding	-0.336776	4.85756	-2.11438	0.0549507	0.528909
ENSMUSG00000028194	69219	Ddah1	protein_coding	-0.135938	7.06387	-2.11428	0.0549605	0.528909
ENSMUSG00000071074	28064	Yipf3	protein_coding	-0.306222	4.89595	-2.11402	0.0549859	0.528909
ENSMUSG00000044393	13511	Dsg2	protein_coding	-0.301213	2.35038	-2.11372	0.055016	0.528909
ENSMUSG00000020949	30795	Fkbp3	protein_coding	0.147965	6.53856	2.11364	0.0550236	0.528909
ENSMUSG00000091474	NA	NA	protein_coding	-0.225674	5.11129	-2.11301	0.0550863	0.528909
ENSMUSG00000047604	212398	Frat2	protein_coding	0.470842	1.62369	2.11265	0.0551223	0.528909
ENSMUSG00000039787	99151	Cercam	protein_coding	0.267606	3.79331	2.11209	0.0551775	0.528909
ENSMUSG00000055553	75620	Kxd1	protein_coding	-0.193985	4.26792	-2.11202	0.0551851	0.528909
ENSMUSG00000003680	225895	Taf6l	protein_coding	0.291466	3.59066	2.11164	0.0552231	0.528909
ENSMUSG00000022565	18810	Plec	protein_coding	0.206464	8.53683	2.11137	0.05525	0.528909
ENSMUSG00000029551	66506	Psmg3	protein_coding	0.364927	2.19477	2.11068	0.0553185	0.528909
ENSMUSG00000020630	19819	Rnaseh1	protein_coding	0.342936	2.33598	2.11033	0.0553536	0.528909
ENSMUSG00000022337	66736	Emc2	protein_coding	-0.191248	5.6249	-2.1102	0.0553663	0.528909
ENSMUSG00000020283	72129	Pex13	protein_coding	-0.162699	5.4368	-2.10995	0.0553917	0.528909
ENSMUSG00000063480	20826	Snu13	protein_coding	-0.240131	6.49668	-2.10966	0.0554201	0.528909
ENSMUSG00000030824	18220	Nucb1	protein_coding	0.207125	7.01002	2.10956	0.0554302	0.528909
ENSMUSG00000037649	14998	H2-DMa	protein_coding	-0.327456	3.16294	-2.10737	0.0556501	0.529825
ENSMUSG00000035293	217558	G2e3	protein_coding	-0.237392	4.17742	-2.10622	0.0557647	0.529825
ENSMUSG00000061979	94254	Rcc1l	protein_coding	0.374354	3.16733	2.10555	0.0558321	0.529825
ENSMUSG00000028759	15441	Hp1bp3	protein_coding	0.24541	7.75402	2.10459	0.0559291	0.529825
ENSMUSG00000026637	22033	Traf5	protein_coding	0.761137	0.251472	2.10458	0.0559302	0.529825
ENSMUSG00000033096	71881	Apmap	protein_coding	0.166209	5.47384	2.10446	0.0559422	0.529825
ENSMUSG00000001100	67811	Poldip2	protein_coding	0.207622	6.04022	2.10406	0.0559832	0.529825
ENSMUSG00000055862	71564	Izumo4	protein_coding	-0.641194	3.36226	-2.10405	0.0559834	0.529825
ENSMUSG00000021131	13877	Erh	protein_coding	-0.198435	4.34793	-2.10393	0.0559962	0.529825
ENSMUSG00000027014	80744	Cwc22	protein_coding	0.298436	4.88265	2.10321	0.0560682	0.529825
ENSMUSG00000014232	76779	Cluap1	protein_coding	0.466564	4.09567	2.10319	0.0560701	0.529825
ENSMUSG00000040536	69352	Necab1	protein_coding	-0.146191	6.42857	-2.10299	0.0560906	0.529825
ENSMUSG00000026572	83993	Tbx19	protein_coding	-0.64201	0.771441	-2.10298	0.0560915	0.529825
ENSMUSG00000024883	225870	Rin1	protein_coding	-0.468117	2.93835	-2.10297	0.0560927	0.529825
ENSMUSG00000031708	106529	Tecr	protein_coding	-0.302705	8.84537	-2.10251	0.0561393	0.529825
ENSMUSG00000026384	19258	Ptpn4	protein_coding	-0.188218	7.61192	-2.10237	0.0561533	0.529825
ENSMUSG00000019810	66848	Fuca2	protein_coding	-0.127471	6.08521	-2.10237	0.0561538	0.529825
ENSMUSG00000000296	21987	Tpd52l1	protein_coding	-0.247463	3.8891	-2.10177	0.0562142	0.530046
ENSMUSG00000073077	636104	Cfap47	protein_coding	-0.273392	3.39416	-2.10095	0.0562973	0.530257
ENSMUSG00000017830	80861	Dhx58	protein_coding	0.576339	0.252279	2.10052	0.0563408	0.530257
ENSMUSG00000031166	73447	Wdr13	protein_coding	0.128235	6.69424	2.0991	0.056485	0.530257
ENSMUSG00000031103	56501	Elf4	protein_coding	-0.631869	1.10657	-2.0989	0.0565057	0.530257
ENSMUSG00000099041	NA	NA	protein_coding	1.28058	2.96371	2.09805	0.0565918	0.530257
ENSMUSG00000029407	56041	Uso1	protein_coding	0.140886	6.81888	2.098	0.0565974	0.530257
ENSMUSG00000070705	434156	Eid2b	protein_coding	0.17458	4.65229	2.09799	0.0565983	0.530257
ENSMUSG00000074884	378702	Serf2	protein_coding	0.303022	5.75222	2.0979	0.0566072	0.530257
ENSMUSG00000025856	18590	Pdgfa	protein_coding	0.254721	5.25101	2.09745	0.0566539	0.530257
ENSMUSG00000031344	57249	Gabrq	protein_coding	-0.264237	7.16012	-2.09739	0.0566591	0.530257
ENSMUSG00000029446	100678	Psph	protein_coding	0.273739	3.40807	2.09693	0.0567062	0.530257
ENSMUSG00000030407	67369	Qpctl	protein_coding	0.279491	3.9892	2.09676	0.0567235	0.530257
ENSMUSG00000033703	234730	Fcsk	protein_coding	0.253331	3.53651	2.0965	0.0567507	0.530257
ENSMUSG00000001018	20615	Snapin	protein_coding	-0.363306	5.0342	-2.09549	0.056854	0.530257
ENSMUSG00000014547	268752	Wdfy2	protein_coding	-0.167171	5.51788	-2.09538	0.0568651	0.530257
ENSMUSG00000072494	105651	Ppp1r3e	protein_coding	0.34375	2.41265	2.09521	0.0568829	0.530257
ENSMUSG00000074682	67917	Zcchc3	protein_coding	0.221139	4.34816	2.09382	0.0570249	0.530257
ENSMUSG00000043964	269999	Orai3	protein_coding	-0.232967	3.5229	-2.09366	0.0570409	0.530257
ENSMUSG00000028039	13638	Efna3	protein_coding	-0.381448	4.48258	-2.09358	0.0570501	0.530257
ENSMUSG00000017412	12298	Cacnb4	protein_coding	-0.189672	7.25677	-2.0935	0.057058	0.530257
ENSMUSG00000049401	72075	Ogfr	protein_coding	0.430478	4.23385	2.09288	0.0571212	0.530257
ENSMUSG00000022132	58187	Cldn10	protein_coding	-0.232328	4.87089	-2.09254	0.0571567	0.530257
ENSMUSG00000026458	68507	Ppfia4	protein_coding	0.207461	6.94123	2.09239	0.0571722	0.530257
ENSMUSG00000026571	74106	Dcaf6	protein_coding	0.166787	5.75143	2.09231	0.0571805	0.530257
ENSMUSG00000037270	229227	4932438A13Rik	protein_coding	-0.101611	9.02573	-2.0919	0.0572225	0.530257
ENSMUSG00000019158	69094	Tmem160	protein_coding	0.675333	2.16514	2.09188	0.057224	0.530257
ENSMUSG00000030956	77938	Fam53b	protein_coding	-0.131258	5.35129	-2.09149	0.0572646	0.530257
ENSMUSG00000002625	54194	Akap8l	protein_coding	0.159425	7.00211	2.09111	0.0573034	0.530257
ENSMUSG00000035112	69847	Wnk4	protein_coding	0.572494	1.8112	2.09085	0.0573302	0.530257
ENSMUSG00000033016	18018	Nfatc1	protein_coding	-0.238223	3.64251	-2.08982	0.0574366	0.530257
ENSMUSG00000020474	54125	Polm	protein_coding	-0.287089	3.62891	-2.08961	0.0574582	0.530257
ENSMUSG00000056050	NA	NA	protein_coding	0.195038	7.45087	2.08941	0.0574795	0.530257
ENSMUSG00000024726	67383	Carnmt1	protein_coding	-0.342127	3.77068	-2.08937	0.0574839	0.530257
ENSMUSG00000032180	17083	Tmed1	protein_coding	0.468709	2.45106	2.08899	0.0575229	0.530257
ENSMUSG00000022174	13135	Dad1	protein_coding	-0.451695	5.6376	-2.08862	0.0575615	0.530257
ENSMUSG00000056427	20564	Slit3	protein_coding	-0.158498	4.99372	-2.08829	0.0575957	0.530257
ENSMUSG00000032198	319899	Dock6	protein_coding	0.177985	5.33021	2.08821	0.0576037	0.530257
ENSMUSG00000078348	66125	Sf3b5	protein_coding	0.385417	3.24997	2.08741	0.0576865	0.530364
ENSMUSG00000063760	268291	Rnf217	protein_coding	-0.212938	5.73621	-2.08679	0.0577513	0.530364
ENSMUSG00000069268	319180	H2bc7	protein_coding	-1.12689	-0.0383896	-2.08667	0.0577635	0.530364
ENSMUSG00000063576	71765	Klhdc3	protein_coding	-0.239663	6.31889	-2.08614	0.0578187	0.530364
ENSMUSG00000074505	270120	Fat3	protein_coding	-0.0959644	8.91828	-2.08596	0.057837	0.530364
ENSMUSG00000032422	244962	Snx14	protein_coding	0.20005	6.14838	2.08556	0.0578793	0.530364
ENSMUSG00000044164	328234	Rnf182	protein_coding	-0.331024	3.90026	-2.08531	0.0579045	0.530364
ENSMUSG00000021203	68149	Otub2	protein_coding	-0.302856	3.57865	-2.08525	0.057911	0.530364
ENSMUSG00000079508	68316	Apoo	protein_coding	-0.341123	4.25449	-2.08485	0.0579529	0.53041
ENSMUSG00000006673	69232	Qrich1	protein_coding	-0.138816	7.46415	-2.08363	0.0580796	0.53123
ENSMUSG00000025986	227059	Slc39a10	protein_coding	-0.175823	7.11362	-2.08271	0.0581766	0.531483
ENSMUSG00000102758	635702	Naaladl2	protein_coding	-0.26704	3.78469	-2.08251	0.058197	0.531483
ENSMUSG00000025199	12675	Chuk	protein_coding	0.137512	5.11801	2.08151	0.0583019	0.531483
ENSMUSG00000023999	319991	Kif6	protein_coding	-0.320622	3.01258	-2.08119	0.0583354	0.531483
ENSMUSG00000026484	19821	Rnf2	protein_coding	-0.154958	4.84671	-2.08116	0.058339	0.531483
ENSMUSG00000020776	217335	Fbf1	protein_coding	0.16826	6.47311	2.08091	0.0583647	0.531483
ENSMUSG00000039449	67229	Prpf18	protein_coding	0.269134	5.52483	2.08037	0.0584218	0.531483
ENSMUSG00000028931	16498	Kcnab2	protein_coding	-0.132832	7.49845	-2.08012	0.0584479	0.531483
ENSMUSG00000024151	17685	Msh2	protein_coding	0.271179	5.29032	2.07987	0.0584743	0.531483
ENSMUSG00000072872	56353	Rybp	protein_coding	-0.160336	6.2489	-2.07984	0.0584775	0.531483
ENSMUSG00000032194	235041	Kank2	protein_coding	0.205278	4.33544	2.07929	0.0585351	0.531597
ENSMUSG00000000530	11482	Acvrl1	protein_coding	0.289637	3.15671	2.07885	0.0585813	0.531597
ENSMUSG00000022436	20401	Sh3bp1	protein_coding	0.196226	4.22672	2.07837	0.0586316	0.531597
ENSMUSG00000068130	668923	Zfp442	protein_coding	-0.254105	4.14867	-2.07778	0.0586935	0.531597
ENSMUSG00000036822	106021	Topors	protein_coding	0.20506	5.1248	2.07776	0.0586966	0.531597
ENSMUSG00000005089	20511	Slc1a2	protein_coding	0.102121	11.474	2.07653	0.0588255	0.531597
ENSMUSG00000025795	192678	Rassf3	protein_coding	0.319778	3.63749	2.07598	0.0588845	0.531597
ENSMUSG00000049396	276919	Gemin4	protein_coding	-0.389243	3.50944	-2.07577	0.0589065	0.531597
ENSMUSG00000021732	14165	Fgf10	protein_coding	-0.291253	3.36837	-2.07572	0.0589112	0.531597
ENSMUSG00000037434	22782	Slc30a1	protein_coding	0.158902	5.73539	2.07533	0.0589528	0.531597
ENSMUSG00000027937	23922	Jtb	protein_coding	0.271453	3.64155	2.07521	0.0589653	0.531597
ENSMUSG00000027639	56045	Samhd1	protein_coding	-0.16861	4.97595	-2.07513	0.0589739	0.531597
ENSMUSG00000020717	18613	Pecam1	protein_coding	0.237877	4.39146	2.07512	0.0589747	0.531597
ENSMUSG00000079037	19122	Prnp	protein_coding	-0.123637	9.05843	-2.0748	0.0590088	0.531597
ENSMUSG00000028134	56195	Ptbp2	protein_coding	-0.170499	7.68625	-2.07367	0.0591288	0.531698
ENSMUSG00000022204	68966	Ngdn	protein_coding	0.395294	3.20161	2.07344	0.0591535	0.531698
ENSMUSG00000020100	71279	Slc29a3	protein_coding	-0.474938	5.17687	-2.07325	0.0591737	0.531698
ENSMUSG00000072675	278672	Duxbl1	protein_coding	-1.50683	-0.282623	-2.07269	0.059233	0.531698
ENSMUSG00000005268	19116	Prlr	protein_coding	-0.242879	6.06004	-2.07227	0.0592777	0.531698
ENSMUSG00000087408	14559	Gdf1	protein_coding	-0.196652	6.3485	-2.07192	0.0593154	0.531698
ENSMUSG00000064120	56738	Mocs1	protein_coding	0.214094	3.19092	2.07166	0.059343	0.531698
ENSMUSG00000089872	320119	Rps6kc1	protein_coding	0.212596	6.2054	2.07089	0.0594243	0.531698
ENSMUSG00000021703	218442	Serinc5	protein_coding	-0.133901	6.21669	-2.07014	0.059505	0.531698
ENSMUSG00000021134	20384	Srsf5	protein_coding	0.153291	8.09124	2.07006	0.0595138	0.531698
ENSMUSG00000044562	69903	Rasip1	protein_coding	0.3798	2.55888	2.07001	0.0595182	0.531698
ENSMUSG00000034591	338365	Slc41a2	protein_coding	-0.141363	5.42947	-2.0698	0.0595408	0.531698
ENSMUSG00000051113	75538	Fam71e1	protein_coding	-0.410515	1.45575	-2.06968	0.059554	0.531698
ENSMUSG00000036278	107227	Macrod1	protein_coding	0.462171	2.96079	2.06937	0.0595867	0.531698
ENSMUSG00000018697	56321	Aatf	protein_coding	0.35643	4.30573	2.06919	0.0596066	0.531698
ENSMUSG00000030606	67666	Hapln3	protein_coding	0.700474	-0.112977	2.06885	0.059643	0.531698
ENSMUSG00000001962	108160	Fam50a	protein_coding	0.333541	3.59245	2.06845	0.0596859	0.531698
ENSMUSG00000028976	56485	Slc2a5	protein_coding	-0.32304	2.75457	-2.06844	0.0596868	0.531698
ENSMUSG00000031789	333329	Cngb1	protein_coding	-0.199062	4.26541	-2.06745	0.0597924	0.532308
ENSMUSG00000044026	240660	Slc35g1	protein_coding	-0.638938	2.05145	-2.06667	0.0598767	0.532728
ENSMUSG00000036898	72154	Zfp157	protein_coding	-0.199831	5.24205	-2.06418	0.0601446	0.534598
ENSMUSG00000024190	19252	Dusp1	protein_coding	-0.293409	4.06281	-2.06402	0.0601616	0.534598
ENSMUSG00000038762	224742	Abcf1	protein_coding	0.182975	5.73919	2.0631	0.0602606	0.534598
ENSMUSG00000031231	66142	Cox7b	protein_coding	-0.133467	5.73278	-2.06258	0.0603169	0.534598
ENSMUSG00000044716	231134	Dok7	protein_coding	-0.261336	3.79681	-2.06214	0.0603654	0.534598
ENSMUSG00000055313	319207	Pgbd1	protein_coding	0.313729	3.05502	2.06182	0.0603997	0.534598
ENSMUSG00000045071	230259	E130308A19Rik	protein_coding	-0.141399	5.47929	-2.06156	0.0604277	0.534598
ENSMUSG00000068134	104348	Zfp120	protein_coding	0.266051	4.19551	2.06107	0.0604807	0.534598
ENSMUSG00000013160	11972	Atp6v0d1	protein_coding	-0.125166	6.98058	-2.06093	0.0604963	0.534598
ENSMUSG00000050248	68525	Evc2	protein_coding	0.413407	3.43606	2.05939	0.0606629	0.534598
ENSMUSG00000021290	70257	Atp5mpl	protein_coding	-0.27992	3.81228	-2.05907	0.060698	0.534598
ENSMUSG00000022568	105782	Scrib	protein_coding	0.197196	5.82337	2.05864	0.0607449	0.534598
ENSMUSG00000030452	93790	Nipa2	protein_coding	-0.241607	4.55651	-2.05841	0.0607696	0.534598
ENSMUSG00000022265	11732	Ank	protein_coding	-0.185558	7.24416	-2.05835	0.0607762	0.534598
ENSMUSG00000098022	330502	Zfp82	protein_coding	0.420992	2.26711	2.05831	0.0607804	0.534598
ENSMUSG00000024064	71685	Galnt14	protein_coding	0.211881	3.73546	2.0578	0.0608369	0.534598
ENSMUSG00000001520	60345	Nrip2	protein_coding	0.187516	5.18587	2.05762	0.060856	0.534598
ENSMUSG00000025903	18777	Lypla1	protein_coding	-0.221892	4.7267	-2.05757	0.0608615	0.534598
ENSMUSG00000043259	71721	Fam13c	protein_coding	0.217925	5.78324	2.05739	0.0608811	0.534598
ENSMUSG00000062822	67392	4833420G17Rik	protein_coding	0.181444	5.51332	2.05693	0.0609309	0.534598
ENSMUSG00000018659	103711	Pnpo	protein_coding	-0.192996	4.69377	-2.05687	0.0609375	0.534598
ENSMUSG00000060012	16554	Kif13b	protein_coding	0.170544	6.45001	2.05669	0.0609571	0.534598
ENSMUSG00000022257	114128	Laptm4b	protein_coding	-0.153856	5.52817	-2.0562	0.0610112	0.534598
ENSMUSG00000015143	109711	Actn1	protein_coding	0.185473	5.91663	2.05582	0.0610528	0.534598
ENSMUSG00000049327	67956	Kmt5a	protein_coding	0.172673	5.00343	2.05568	0.0610676	0.534598
ENSMUSG00000029648	14254	Flt1	protein_coding	0.129681	6.47266	2.05561	0.0610758	0.534598
ENSMUSG00000028688	68276	Toe1	protein_coding	0.257349	2.96573	2.05545	0.0610927	0.534598
ENSMUSG00000079215	269704	Zfp664	protein_coding	-0.137991	6.73346	-2.05437	0.061211	0.534898
ENSMUSG00000050910	237988	Cdr2l	protein_coding	0.143216	5.2204	2.05419	0.0612317	0.534898
ENSMUSG00000002897	16172	Il17ra	protein_coding	0.278139	2.89167	2.05412	0.0612388	0.534898
ENSMUSG00000057440	75739	Mpp7	protein_coding	-0.253417	4.357	-2.05314	0.0613462	0.535511
ENSMUSG00000074403	319154	H3c13	protein_coding	-0.475084	4.75607	-2.05277	0.0613869	0.53554
ENSMUSG00000031982	68865	Arv1	protein_coding	0.26602	2.608	2.05214	0.0614564	0.53582
ENSMUSG00000043020	242253	Wdr63	protein_coding	0.673322	1.85265	2.05166	0.0615096	0.535958
ENSMUSG00000020734	14813	Grin2c	protein_coding	0.212053	4.96922	2.05072	0.0616124	0.536004
ENSMUSG00000029510	71951	Gpc2	protein_coding	0.675698	0.828185	2.0498	0.0617145	0.536004
ENSMUSG00000036613	380752	Eipr1	protein_coding	0.235255	4.53884	2.04973	0.0617217	0.536004
ENSMUSG00000099583	319149	H3c4	protein_coding	-0.5139	2.45271	-2.04948	0.0617495	0.536004
ENSMUSG00000021611	21752	Tert	protein_coding	0.255985	3.08772	2.0489	0.0618141	0.536004
ENSMUSG00000045968	240817	Teddm2	protein_coding	0.438391	1.06312	2.04889	0.0618151	0.536004
ENSMUSG00000096753	100504156	Fam181a	protein_coding	-0.464989	1.06954	-2.04867	0.0618398	0.536004
ENSMUSG00000023106	68184	Denr	protein_coding	0.349335	5.21146	2.04864	0.0618424	0.536004
ENSMUSG00000001674	66942	Ddx18	protein_coding	0.442235	4.15882	2.04857	0.0618509	0.536004
ENSMUSG00000036686	212139	Cc2d1a	protein_coding	0.16893	6.17542	2.04685	0.0620415	0.536918
ENSMUSG00000040146	71746	Rgl3	protein_coding	-0.31839	2.08455	-2.04674	0.0620531	0.536918
ENSMUSG00000041143	77056	Tmco4	protein_coding	0.362697	1.45829	2.04644	0.0620863	0.536918
ENSMUSG00000074794	105171	Arrdc3	protein_coding	-0.177114	5.99398	-2.04598	0.0621376	0.536918
ENSMUSG00000005481	68278	Ddx39	protein_coding	0.327785	3.03213	2.04593	0.0621434	0.536918
ENSMUSG00000049907	68939	Rasl11b	protein_coding	0.297531	3.32105	2.04488	0.0622602	0.537276
ENSMUSG00000035051	106794	Dhx57	protein_coding	0.149969	6.0574	2.04443	0.0623108	0.537276
ENSMUSG00000056973	104158	Ces1d	protein_coding	-0.816622	1.49013	-2.0433	0.0624363	0.537276
ENSMUSG00000021877	11843	Arf4	protein_coding	-0.234625	6.50267	-2.04173	0.0626122	0.537276
ENSMUSG00000009731	16506	Kcnd1	protein_coding	-0.345907	3.57628	-2.04145	0.0626439	0.537276
ENSMUSG00000033059	110078	Pygb	protein_coding	0.221938	7.75973	2.04122	0.0626692	0.537276
ENSMUSG00000020021	13998	Fgd6	protein_coding	-0.144767	4.68982	-2.04101	0.0626931	0.537276
ENSMUSG00000050761	14724	Gp1bb	protein_coding	1.45028	-0.667289	2.041	0.0626934	0.537276
ENSMUSG00000032425	71640	Zfp949	protein_coding	0.207854	4.98232	2.04014	0.0627898	0.537276
ENSMUSG00000038370	66425	Pcp4l1	protein_coding	0.226645	5.29738	2.03957	0.0628548	0.537276
ENSMUSG00000016534	16784	Lamp2	protein_coding	-0.176134	6.65155	-2.03943	0.0628703	0.537276
ENSMUSG00000043467	240869	Zbtb37	protein_coding	-0.222391	6.36553	-2.03926	0.0628896	0.537276
ENSMUSG00000074865	77117	Zfp934	protein_coding	-0.401452	2.98634	-2.03922	0.0628939	0.537276
ENSMUSG00000030681	78388	Mvp	protein_coding	0.292392	3.60589	2.0392	0.0628958	0.537276
ENSMUSG00000038708	54214	Golga4	protein_coding	0.262063	7.33569	2.03901	0.0629178	0.537276
ENSMUSG00000027298	22174	Tyro3	protein_coding	0.275274	5.35594	2.03878	0.0629428	0.537276
ENSMUSG00000025785	66446	Exosc7	protein_coding	0.262816	4.37447	2.03751	0.0630867	0.537276
ENSMUSG00000000409	16818	Lck	protein_coding	0.391591	1.43214	2.03745	0.063093	0.537276
ENSMUSG00000031156	22232	Slc35a2	protein_coding	-0.304338	4.06716	-2.03716	0.0631261	0.537276
ENSMUSG00000029911	381760	Ssbp1	protein_coding	-0.227924	4.44082	-2.03712	0.0631307	0.537276
ENSMUSG00000007827	232339	Ankrd26	protein_coding	0.205242	5.58344	2.0368	0.0631661	0.537276
ENSMUSG00000040690	107581	Col16a1	protein_coding	0.264893	3.78187	2.0362	0.0632346	0.537276
ENSMUSG00000014551	64658	Mrps25	protein_coding	-0.16976	5.92498	-2.03619	0.063235	0.537276
ENSMUSG00000060314	407812	Zfp941	protein_coding	0.116512	6.34876	2.0358	0.0632794	0.537276
ENSMUSG00000037492	320158	Zmat4	protein_coding	-0.192247	5.7363	-2.03545	0.0633184	0.537276
ENSMUSG00000025240	83493	Sacm1l	protein_coding	-0.177447	6.84316	-2.03541	0.0633235	0.537276
ENSMUSG00000039316	76438	Rftn1	protein_coding	0.31806	4.7998	2.03535	0.06333	0.537276
ENSMUSG00000034560	319277	Washc4	protein_coding	-0.140789	6.00126	-2.03534	0.0633313	0.537276
ENSMUSG00000078185	12663	Chml	protein_coding	-0.212783	4.79895	-2.03514	0.0633546	0.537276
ENSMUSG00000072676	66039	Tmem254a	protein_coding	-0.809209	1.04607	-2.03468	0.0634066	0.537276
ENSMUSG00000038042	218232	Ptpdc1	protein_coding	0.151484	5.83644	2.03455	0.0634204	0.537276
ENSMUSG00000071984	68655	Fndc1	protein_coding	-0.335261	4.76714	-2.03446	0.0634316	0.537276
ENSMUSG00000037922	242248	Bank1	protein_coding	-0.533997	0.985726	-2.03441	0.0634371	0.537276
ENSMUSG00000023977	224826	Ubr2	protein_coding	0.100816	7.13746	2.03364	0.0635238	0.537276
ENSMUSG00000078970	103784	Wdr92	protein_coding	0.307466	3.06893	2.03322	0.0635715	0.537276
ENSMUSG00000031517	234267	Gpm6a	protein_coding	-0.102734	9.53611	-2.03312	0.0635827	0.537276
ENSMUSG00000036545	216725	Adamts2	protein_coding	0.189639	5.87026	2.03213	0.0636959	0.537276
ENSMUSG00000027273	20614	Snap25	protein_coding	-0.163861	10.0515	-2.0318	0.0637333	0.537276
ENSMUSG00000033285	269470	Wdr3	protein_coding	0.329253	4.50049	2.03156	0.0637603	0.537276
ENSMUSG00000037646	666173	Vps13b	protein_coding	-0.0922626	8.04857	-2.03014	0.0639225	0.537276
ENSMUSG00000026767	66960	Mindy3	protein_coding	-0.204571	4.64085	-2.02989	0.0639504	0.537276
ENSMUSG00000002190	12745	Clgn	protein_coding	-0.259662	3.47456	-2.02948	0.0639981	0.537276
ENSMUSG00000026311	65247	Asb1	protein_coding	0.164528	5.50271	2.0292	0.0640293	0.537276
ENSMUSG00000009621	22325	Vav2	protein_coding	0.309277	4.00988	2.02899	0.0640535	0.537276
ENSMUSG00000028189	74245	Ctbs	protein_coding	-0.2042	4.16088	-2.02739	0.0642375	0.537276
ENSMUSG00000036502	245386	Tmem255a	protein_coding	-0.350081	7.694	-2.02719	0.0642604	0.537276
ENSMUSG00000021178	19179	Psmc1	protein_coding	0.431093	6.121	2.02701	0.0642811	0.537276
ENSMUSG00000049230	100041480	Gm9833	protein_coding	0.781271	2.07146	2.02697	0.0642855	0.537276
ENSMUSG00000042707	75563	Dnali1	protein_coding	0.304664	2.72644	2.02682	0.0643028	0.537276
ENSMUSG00000051510	17134	Mafg	protein_coding	-0.161026	6.27497	-2.02638	0.0643534	0.537276
ENSMUSG00000024037	57773	Wdr4	protein_coding	0.20299	4.09126	2.02634	0.0643574	0.537276
ENSMUSG00000046167	235379	Gldn	protein_coding	-0.250291	3.4338	-2.02591	0.0644069	0.537276
ENSMUSG00000034761	399510	Map4k5	protein_coding	-0.132291	5.98789	-2.02572	0.0644292	0.537276
ENSMUSG00000009828	56542	Ick	protein_coding	-0.317926	5.01252	-2.02567	0.0644339	0.537276
ENSMUSG00000006705	18771	Pknox1	protein_coding	-0.223834	3.62761	-2.02559	0.064444	0.537276
ENSMUSG00000023951	22339	Vegfa	protein_coding	0.160796	6.05514	2.02548	0.0644564	0.537276
ENSMUSG00000020422	319939	Tns3	protein_coding	-0.130627	6.84334	-2.02533	0.0644731	0.537276
ENSMUSG00000035933	238123	Cog5	protein_coding	-0.149797	6.167	-2.02518	0.0644908	0.537276
ENSMUSG00000020303	20856	Stc2	protein_coding	0.480952	0.944961	2.02466	0.0645503	0.537276
ENSMUSG00000037876	108829	Jmjd1c	protein_coding	-0.103693	7.83553	-2.0245	0.0645689	0.537276
ENSMUSG00000035367	74386	Rmi1	protein_coding	-0.208354	4.50507	-2.02432	0.0645905	0.537276
ENSMUSG00000049225	381511	Pdp1	protein_coding	-0.155817	6.32563	-2.02395	0.0646321	0.537276
ENSMUSG00000005142	17159	Man2b1	protein_coding	-0.151784	5.07106	-2.02324	0.0647144	0.537276
ENSMUSG00000091735	436090	Gpr62	protein_coding	0.322175	3.10073	2.02295	0.0647481	0.537276
ENSMUSG00000027524	13616	Edn3	protein_coding	0.363451	2.25458	2.02283	0.0647619	0.537276
ENSMUSG00000017734	52840	Dbndd2	protein_coding	0.280302	5.82382	2.02277	0.0647686	0.537276
ENSMUSG00000030611	67994	Mrps11	protein_coding	-0.27678	3.30776	-2.02233	0.0648194	0.537276
ENSMUSG00000021510	212281	Zfp729a	protein_coding	0.377865	5.51308	2.02184	0.0648765	0.537276
ENSMUSG00000046731	216858	Kctd11	protein_coding	-0.503486	1.02767	-2.02156	0.0649093	0.537276
ENSMUSG00000055850	66510	Rnf181	protein_coding	-0.242132	5.40572	-2.02137	0.0649309	0.537276
ENSMUSG00000015133	233328	Lrrk1	protein_coding	0.365816	2.91232	2.0213	0.0649392	0.537276
ENSMUSG00000063268	671535	Parp10	protein_coding	0.468355	1.49446	2.02118	0.0649529	0.537276
ENSMUSG00000031130	12209	Brs3	protein_coding	-0.371548	1.92018	-2.02102	0.0649717	0.537276
ENSMUSG00000025512	68038	Chid1	protein_coding	0.138781	5.91777	2.0206	0.0650196	0.537276
ENSMUSG00000070687	15552	Htr1d	protein_coding	-0.630841	2.02587	-2.02042	0.0650413	0.537276
ENSMUSG00000022827	67657	Rabl3	protein_coding	-0.250871	3.64669	-2.0203	0.0650542	0.537276
ENSMUSG00000024440	53601	Pcdh12	protein_coding	0.71549	-0.265995	2.02019	0.0650676	0.537276
ENSMUSG00000095567	57741	Noc2l	protein_coding	0.230459	5.73765	2.01878	0.0652318	0.538322
ENSMUSG00000046138	240613	9930021J03Rik	protein_coding	-0.124993	7.36292	-2.01843	0.0652718	0.538342
ENSMUSG00000036480	69453	Prss56	protein_coding	-0.841436	0.298637	-2.01802	0.0653201	0.538387
ENSMUSG00000042444	235461	Mindy2	protein_coding	-0.12083	7.24027	-2.01774	0.0653522	0.538387
ENSMUSG00000034115	24046	Scn11a	protein_coding	0.459167	0.762892	2.01685	0.0654563	0.538487
ENSMUSG00000025142	68938	Aspscr1	protein_coding	0.221858	4.93733	2.01684	0.0654569	0.538487
ENSMUSG00000024121	11984	Atp6v0c	protein_coding	-0.270665	8.86141	-2.01646	0.0655021	0.538487
ENSMUSG00000003575	382056	Crtc1	protein_coding	-0.358387	7.29069	-2.01579	0.0655796	0.538487
ENSMUSG00000006494	228026	Pdk1	protein_coding	0.161226	5.88355	2.01551	0.0656126	0.538487
ENSMUSG00000042213	67492	Zfand4	protein_coding	0.266692	3.44371	2.0154	0.0656258	0.538487
ENSMUSG00000045983	208643	Eif4g1	protein_coding	0.118086	8.5694	2.01539	0.0656271	0.538487
ENSMUSG00000023272	76737	Creld2	protein_coding	0.622773	3.34184	2.01482	0.0656929	0.53872
ENSMUSG00000055692	224019	Tmem191c	protein_coding	0.331687	4.85614	2.01405	0.0657834	0.539154
ENSMUSG00000028706	72181	Nsun4	protein_coding	-0.28601	3.66397	-2.01301	0.0659061	0.539631
ENSMUSG00000089739	NA	NA	protein_coding	-0.774275	2.99183	-2.01259	0.0659551	0.539631
ENSMUSG00000034595	76448	Ppp1r18	protein_coding	0.244655	2.94142	2.012	0.0660237	0.539631
ENSMUSG00000001891	216558	Ugp2	protein_coding	-0.131163	5.86664	-2.01166	0.0660643	0.539631
ENSMUSG00000022151	67515	Ttc33	protein_coding	0.267402	5.4606	2.01138	0.0660977	0.539631
ENSMUSG00000024593	70417	Megf10	protein_coding	-0.124027	5.40946	-2.01133	0.0661029	0.539631
ENSMUSG00000031967	114896	Afg3l1	protein_coding	0.192288	4.84542	2.01101	0.0661406	0.539631
ENSMUSG00000042616	230751	Oscp1	protein_coding	0.124584	5.27828	2.011	0.0661425	0.539631
ENSMUSG00000054901	381112	Arhgef33	protein_coding	0.505828	2.07641	2.00971	0.0662938	0.540097
ENSMUSG00000029066	66448	Mrpl20	protein_coding	-0.2755	3.49271	-2.0096	0.0663067	0.540097
ENSMUSG00000051439	12475	Cd14	protein_coding	-0.566534	0.161613	-2.00915	0.0663601	0.540097
ENSMUSG00000034210	230648	Efcab14	protein_coding	-0.160189	6.66474	-2.00902	0.0663755	0.540097
ENSMUSG00000027962	22329	Vcam1	protein_coding	0.195923	4.85093	2.00892	0.0663878	0.540097
ENSMUSG00000020264	246049	Slc36a2	protein_coding	-0.44971	1.93062	-2.00844	0.0664442	0.540129
ENSMUSG00000043702	211948	Pde12	protein_coding	-0.164543	4.96687	-2.00788	0.0665101	0.540129
ENSMUSG00000101355	319152	H3c10	protein_coding	0.923655	2.22168	2.00779	0.0665207	0.540129
ENSMUSG00000051951	497097	Xkr4	protein_coding	-0.164559	6.66567	-2.00748	0.0665583	0.540129
ENSMUSG00000038174	213056	Fam126b	protein_coding	-0.224785	7.40947	-2.00729	0.0665799	0.540129
ENSMUSG00000044167	56458	Foxo1	protein_coding	-0.258675	5.62465	-2.00686	0.0666316	0.540243
ENSMUSG00000041378	12741	Cldn5	protein_coding	0.39952	3.90115	2.00602	0.0667308	0.540742
ENSMUSG00000059552	22059	Trp53	protein_coding	-0.449431	4.30576	-2.00542	0.0668028	0.540831
ENSMUSG00000026851	227707	BC005624	protein_coding	0.234229	5.59446	2.00501	0.0668512	0.540831
ENSMUSG00000019087	54411	Atp6ap1	protein_coding	-0.237271	7.92439	-2.00498	0.0668549	0.540831
ENSMUSG00000055150	330463	Zfp78	protein_coding	-0.389751	2.9014	-2.00198	0.067212	0.541259
ENSMUSG00000058835	11308	Abi1	protein_coding	-0.193226	6.57575	-2.00197	0.0672134	0.541259
ENSMUSG00000038991	105245	Txndc5	protein_coding	0.141604	5.96754	2.00183	0.0672308	0.541259
ENSMUSG00000001767	66877	Crnkl1	protein_coding	0.248211	4.75534	2.00109	0.0673188	0.541259
ENSMUSG00000024952	56613	Rps6ka4	protein_coding	0.295112	4.80526	2.001	0.0673299	0.541259
ENSMUSG00000008822	66204	Acyp1	protein_coding	0.344096	2.21464	2.00058	0.0673802	0.541259
ENSMUSG00000027131	68032	Emc4	protein_coding	-0.126377	5.17866	-1.99992	0.0674593	0.541259
ENSMUSG00000063296	320709	Tmem117	protein_coding	-0.240721	4.66841	-1.99971	0.067484	0.541259
ENSMUSG00000015748	70767	Prpf3	protein_coding	0.194243	4.37867	1.99961	0.0674968	0.541259
ENSMUSG00000074030	102058	Exoc8	protein_coding	0.237283	5.7107	1.99946	0.0675149	0.541259
ENSMUSG00000062116	232853	Zfp954	protein_coding	0.349109	3.08103	1.99945	0.0675152	0.541259
ENSMUSG00000075593	330217	Gal3st4	protein_coding	-0.844187	1.59807	-1.99941	0.0675207	0.541259
ENSMUSG00000028484	101739	Psip1	protein_coding	0.156709	7.69624	1.99939	0.0675228	0.541259
ENSMUSG00000030610	76375	Det1	protein_coding	-0.398563	2.81995	-1.99933	0.0675295	0.541259
ENSMUSG00000048175	78541	Asb8	protein_coding	-0.171451	5.3234	-1.99929	0.067535	0.541259
ENSMUSG00000071647	225898	Eml3	protein_coding	0.272144	3.85159	1.99902	0.0675671	0.541259
ENSMUSG00000027012	13427	Dync1i2	protein_coding	0.150361	7.36412	1.99876	0.0675988	0.541259
ENSMUSG00000030410	13401	Dmwd	protein_coding	-0.150609	6.48142	-1.99864	0.0676124	0.541259
ENSMUSG00000052504	13837	Epha3	protein_coding	-0.279339	3.23219	-1.99854	0.0676244	0.541259
ENSMUSG00000031060	236732	Rbm10	protein_coding	-0.120217	5.84148	-1.99763	0.0677347	0.54184
ENSMUSG00000021876	58809	Rnase4	protein_coding	-0.329354	3.17339	-1.99603	0.0679267	0.543073
ENSMUSG00000070436	12406	Serpinh1	protein_coding	0.298788	3.68821	1.99567	0.0679703	0.543119
ENSMUSG00000045822	67538	Zswim3	protein_coding	-0.193388	3.40381	-1.99516	0.0680322	0.54318
ENSMUSG00000040128	108767	Pnrc1	protein_coding	-0.126887	6.80025	-1.99498	0.0680537	0.54318
ENSMUSG00000034274	107829	Thoc5	protein_coding	0.246789	4.78069	1.99446	0.0681172	0.54332
ENSMUSG00000042745	15901	Id1	protein_coding	0.405828	2.70207	1.99421	0.0681469	0.54332
ENSMUSG00000022064	52023	Pibf1	protein_coding	0.231556	4.76947	1.99363	0.0682182	0.543586
ENSMUSG00000016253	57314	Nelfcd	protein_coding	0.215401	4.90915	1.99214	0.0683983	0.544276
ENSMUSG00000041733	52064	Coq5	protein_coding	0.311702	5.10089	1.99192	0.0684253	0.544276
ENSMUSG00000025571	217351	Tnrc6c	protein_coding	0.133964	7.6649	1.99168	0.0684538	0.544276
ENSMUSG00000029557	68017	Mrm2	protein_coding	0.349083	2.82236	1.99166	0.0684564	0.544276
ENSMUSG00000006050	24068	Sra1	protein_coding	0.297135	3.96661	1.99118	0.068515	0.544384
ENSMUSG00000062382	100862446	LOC100862446	protein_coding	0.405931	0.89742	1.99093	0.0685459	0.544384
ENSMUSG00000005625	19185	Psmd4	protein_coding	0.213298	5.80252	1.99026	0.0686273	0.544433
ENSMUSG00000040570	242819	Rundc3b	protein_coding	-0.124228	5.7937	-1.99025	0.0686279	0.544433
ENSMUSG00000049686	109305	Orai1	protein_coding	-0.386429	2.79373	-1.98926	0.0687496	0.544751
ENSMUSG00000030357	14228	Fkbp4	protein_coding	0.247946	6.63583	1.98904	0.0687756	0.544751
ENSMUSG00000004113	12287	Cacna1b	protein_coding	0.18089	8.22416	1.98899	0.0687819	0.544751
ENSMUSG00000053465	50787	Hs6st3	protein_coding	0.174517	4.42723	1.98836	0.0688588	0.545059
ENSMUSG00000026575	171567	Nme7	protein_coding	-0.208725	3.65592	-1.98659	0.0690764	0.545905
ENSMUSG00000064302	76707	Clasp1	protein_coding	-0.145643	8.15762	-1.9864	0.0690992	0.545905
ENSMUSG00000030216	60321	Wbp11	protein_coding	0.144014	6.4812	1.98597	0.0691523	0.545905
ENSMUSG00000027300	140629	Ubox5	protein_coding	-0.394218	3.44732	-1.9854	0.0692222	0.545905
ENSMUSG00000001942	22619	Siae	protein_coding	-0.164576	4.71675	-1.98528	0.0692365	0.545905
ENSMUSG00000025722	71968	Wdr73	protein_coding	0.252802	4.14146	1.98515	0.0692521	0.545905
ENSMUSG00000022974	67367	Paxbp1	protein_coding	0.15922	6.0843	1.98501	0.0692701	0.545905
ENSMUSG00000006740	16573	Kif5b	protein_coding	0.212541	8.48121	1.98495	0.069277	0.545905
ENSMUSG00000045193	12696	Cirbp	protein_coding	0.121451	6.10197	1.9847	0.0693079	0.545905
ENSMUSG00000046516	12856	Cox17	protein_coding	0.366222	4.6319	1.98332	0.0694773	0.546939
ENSMUSG00000015335	66220	Zdhhc12	protein_coding	-0.347096	1.83678	-1.98236	0.069596	0.547572
ENSMUSG00000027952	68603	Pmvk	protein_coding	0.389842	4.65556	1.98204	0.0696352	0.54758
ENSMUSG00000036353	70839	P2ry12	protein_coding	-0.357078	5.0522	-1.98146	0.0697076	0.547603
ENSMUSG00000028517	67916	Plpp3	protein_coding	-0.111731	8.13511	-1.98117	0.0697434	0.547603
ENSMUSG00000052428	68944	Tmco1	protein_coding	-0.212279	4.93173	-1.98109	0.0697527	0.547603
ENSMUSG00000021848	18424	Otx2	protein_coding	-0.547609	0.589704	-1.98079	0.0697907	0.547603
ENSMUSG00000009073	18016	Nf2	protein_coding	0.144475	6.41398	1.98029	0.0698518	0.547678
ENSMUSG00000017721	78928	Pigt	protein_coding	-0.233435	7.08165	-1.97996	0.0698929	0.547678
ENSMUSG00000007989	14365	Fzd3	protein_coding	-0.208481	8.2043	-1.97979	0.0699147	0.547678
ENSMUSG00000042104	66435	Uggt2	protein_coding	-0.114902	6.36336	-1.97881	0.0700356	0.548004
ENSMUSG00000029697	73191	Fezf1	protein_coding	-0.208196	4.77169	-1.97861	0.0700606	0.548004
ENSMUSG00000056459	109929	Zbtb25	protein_coding	-0.187341	4.43215	-1.97839	0.0700874	0.548004
ENSMUSG00000035200	108015	Chrnb4	protein_coding	-0.763273	1.20565	-1.97822	0.0701091	0.548004
ENSMUSG00000038398	67031	Upf3a	protein_coding	0.263353	3.86779	1.9778	0.0701607	0.548025
ENSMUSG00000018287	216873	Spag7	protein_coding	0.316166	5.03087	1.97758	0.0701882	0.548025
ENSMUSG00000020334	30805	Slc22a4	protein_coding	0.230357	3.40231	1.97723	0.0702318	0.548068
ENSMUSG00000047181	217125	Samd14	protein_coding	0.165096	6.22746	1.97641	0.0703343	0.548196
ENSMUSG00000005580	11515	Adcy9	protein_coding	0.197389	5.71151	1.97627	0.0703513	0.548196
ENSMUSG00000015653	74051	Steap2	protein_coding	-0.389865	5.71411	-1.97577	0.0704137	0.548196
ENSMUSG00000018415	66771	Gid4	protein_coding	-0.206323	5.97397	-1.97556	0.0704402	0.548196
ENSMUSG00000027488	20648	Snta1	protein_coding	0.25413	4.35977	1.97478	0.0705375	0.548196
ENSMUSG00000020430	64934	Pes1	protein_coding	0.288334	5.0533	1.97426	0.0706033	0.548196
ENSMUSG00000027425	228714	Kat14	protein_coding	0.180843	5.40724	1.97383	0.0706568	0.548196
ENSMUSG00000038473	70729	Nos1ap	protein_coding	0.176949	5.47851	1.97341	0.0707097	0.548196
ENSMUSG00000021668	27015	Polk	protein_coding	-0.187827	4.46696	-1.97328	0.070725	0.548196
ENSMUSG00000027865	14547	Gdap2	protein_coding	-0.159114	5.18122	-1.97328	0.0707255	0.548196
ENSMUSG00000021241	74316	Isca2	protein_coding	-0.348755	4.5245	-1.97321	0.0707342	0.548196
ENSMUSG00000047719	71707	Ubiad1	protein_coding	-0.47181	3.67494	-1.97313	0.0707444	0.548196
ENSMUSG00000002778	68137	Kdelr1	protein_coding	-0.535589	5.40763	-1.97284	0.0707804	0.548196
ENSMUSG00000024256	11516	Adcyap1	protein_coding	-0.147255	6.85325	-1.97282	0.070783	0.548196
ENSMUSG00000022801	70144	Lrch3	protein_coding	-0.1238	6.63668	-1.97215	0.0708674	0.548511
ENSMUSG00000041028	66092	Ghitm	protein_coding	-0.106726	7.87293	-1.97189	0.0709002	0.548511
ENSMUSG00000039117	228980	Taf4	protein_coding	0.133067	4.93426	1.97158	0.0709384	0.548511
ENSMUSG00000030061	22200	Uba3	protein_coding	-0.135206	5.8515	-1.9709	0.0710243	0.548662
ENSMUSG00000051663	93872	Pcdhb1	protein_coding	-0.443846	1.56021	-1.97082	0.0710343	0.548662
ENSMUSG00000035606	16716	Ky	protein_coding	0.221096	3.32403	1.9694	0.0712136	0.548867
ENSMUSG00000073530	23850	Pappa2	protein_coding	-0.369244	1.4718	-1.96922	0.0712364	0.548867
ENSMUSG00000047098	268749	Rnf31	protein_coding	-0.149155	5.32517	-1.96893	0.071272	0.548867
ENSMUSG00000026283	66262	Ing5	protein_coding	0.220682	4.2802	1.96859	0.0713149	0.548867
ENSMUSG00000038965	22195	Ube2l3	protein_coding	-0.10249	7.38712	-1.96858	0.0713163	0.548867
ENSMUSG00000030878	12585	Cdr2	protein_coding	0.319604	4.41356	1.96856	0.0713196	0.548867
ENSMUSG00000042082	11881	Arsb	protein_coding	-0.153492	6.92255	-1.9684	0.0713396	0.548867
ENSMUSG00000036381	140795	P2ry14	protein_coding	-0.186698	5.15494	-1.96818	0.0713668	0.548867
ENSMUSG00000038252	68298	Ncapd2	protein_coding	0.220519	3.8991	1.96718	0.0714942	0.548933
ENSMUSG00000039521	20371	Foxp3	protein_coding	0.485698	0.56019	1.96629	0.0716059	0.548933
ENSMUSG00000032388	27965	Spg21	protein_coding	-0.162894	4.56293	-1.966	0.0716431	0.548933
ENSMUSG00000022829	207227	Stxbp5l	protein_coding	-0.1261	6.78597	-1.96568	0.0716833	0.548933
ENSMUSG00000024941	78891	Scyl1	protein_coding	0.114939	5.98067	1.96558	0.0716969	0.548933
ENSMUSG00000029036	108888	Atad3a	protein_coding	0.250261	4.67776	1.96532	0.0717297	0.548933
ENSMUSG00000022354	66218	Ndufb9	protein_coding	0.273336	5.76343	1.96526	0.0717367	0.548933
ENSMUSG00000033717	11551	Adra2a	protein_coding	-0.158743	5.79096	-1.96519	0.0717459	0.548933
ENSMUSG00000032673	67939	Prorsd1	protein_coding	-0.23422	2.73018	-1.96488	0.0717855	0.548933
ENSMUSG00000021263	70059	Degs2	protein_coding	0.38177	2.04262	1.96485	0.0717887	0.548933
ENSMUSG00000019738	69920	Polr2i	protein_coding	0.377464	3.08376	1.96479	0.0717962	0.548933
ENSMUSG00000040097	224613	Flywch1	protein_coding	0.188487	8.28928	1.96394	0.0719052	0.549011
ENSMUSG00000039774	230145	Galnt12	protein_coding	0.521061	0.875422	1.96385	0.071916	0.549011
ENSMUSG00000049184	75029	Purg	protein_coding	0.233741	4.79063	1.96357	0.0719522	0.549011
ENSMUSG00000038984	239364	Tspyl5	protein_coding	-0.124293	5.8715	-1.96335	0.0719805	0.549011
ENSMUSG00000031691	212999	Tnpo2	protein_coding	-0.128986	7.10614	-1.96311	0.0720102	0.549011
ENSMUSG00000034401	67946	Spata6	protein_coding	0.209204	3.4496	1.96266	0.072068	0.549011
ENSMUSG00000015882	209707	Lcorl	protein_coding	-0.234981	6.63538	-1.96187	0.0721683	0.549011
ENSMUSG00000045062	93878	Pcdhb7	protein_coding	0.224606	3.77134	1.96178	0.07218	0.549011
ENSMUSG00000020982	66244	Nemf	protein_coding	0.110817	6.6681	1.9616	0.0722029	0.549011
ENSMUSG00000071281	235907	Zfp65	protein_coding	-0.335818	4.03519	-1.96054	0.0723388	0.549011
ENSMUSG00000023971	224823	Rrp36	protein_coding	0.355816	3.17311	1.95994	0.072416	0.549011
ENSMUSG00000029994	11746	Anxa4	protein_coding	0.425969	2.15657	1.95973	0.0724422	0.549011
ENSMUSG00000026404	67997	Ddx59	protein_coding	0.291836	3.30383	1.95962	0.0724561	0.549011
ENSMUSG00000020312	216148	Shc2	protein_coding	0.161086	5.71019	1.95866	0.0725798	0.549011
ENSMUSG00000049148	239318	Plcxd3	protein_coding	-0.140918	5.68019	-1.95852	0.0725974	0.549011
ENSMUSG00000056174	329941	Col8a2	protein_coding	0.388175	1.90123	1.95778	0.0726924	0.549011
ENSMUSG00000060445	320558	Sycp2	protein_coding	-0.320117	2.20255	-1.95775	0.072696	0.549011
ENSMUSG00000073139	236848	Tmem185a	protein_coding	-0.353314	4.97648	-1.95773	0.0726992	0.549011
ENSMUSG00000060681	236794	Slc9a6	protein_coding	-0.156793	7.47442	-1.95741	0.0727404	0.549011
ENSMUSG00000003534	12305	Ddr1	protein_coding	0.112183	6.20434	1.95721	0.0727652	0.549011
ENSMUSG00000036968	66455	Cnpy4	protein_coding	0.435452	3.01325	1.95714	0.0727747	0.549011
ENSMUSG00000033249	26386	Hsf4	protein_coding	0.357584	4.24214	1.95633	0.0728791	0.549011
ENSMUSG00000030811	233902	Fbxl19	protein_coding	0.201014	5.62816	1.95628	0.0728853	0.549011
ENSMUSG00000028821	68592	Syf2	protein_coding	0.306299	5.05795	1.95609	0.0729093	0.549011
ENSMUSG00000003762	76889	Coq8b	protein_coding	0.177921	5.15991	1.95581	0.0729456	0.549011
ENSMUSG00000026824	16519	Kcnj3	protein_coding	-0.260403	6.51467	-1.95553	0.0729823	0.549011
ENSMUSG00000023992	83433	Trem2	protein_coding	0.544645	2.16435	1.95528	0.0730148	0.549011
ENSMUSG00000039633	244421	Lonrf1	protein_coding	0.269096	3.99816	1.95523	0.0730214	0.549011
ENSMUSG00000031840	19339	Rab3a	protein_coding	-0.285624	8.80267	-1.95501	0.0730492	0.549011
ENSMUSG00000036315	66136	Znrd1	protein_coding	-0.35095	2.66817	-1.95495	0.0730566	0.549011
ENSMUSG00000027820	17380	Mme	protein_coding	-0.237699	4.31061	-1.9548	0.0730764	0.549011
ENSMUSG00000037188	230824	Grhl3	protein_coding	-0.523834	0.399359	-1.9545	0.0731144	0.549011
ENSMUSG00000026447	240752	Pik3c2b	protein_coding	-0.264828	6.01359	-1.9544	0.0731279	0.549011
ENSMUSG00000034579	237625	Pla2g3	protein_coding	-0.404938	1.95998	-1.95394	0.0731874	0.549011
ENSMUSG00000028024	13809	Enpep	protein_coding	0.325256	1.97917	1.95393	0.0731886	0.549011
ENSMUSG00000074569	654821	Gcnt7	protein_coding	0.488855	1.13144	1.95385	0.0731993	0.549011
ENSMUSG00000039556	54646	Ppp1r3f	protein_coding	0.298873	5.01271	1.95367	0.0732218	0.549011
ENSMUSG00000024601	66307	Isoc1	protein_coding	-0.151983	5.43126	-1.95323	0.0732792	0.549154
ENSMUSG00000062098	228662	Btbd3	protein_coding	-0.107334	6.74912	-1.95278	0.0733381	0.549308
ENSMUSG00000059920	67609	4930453N24Rik	protein_coding	-0.159198	5.20759	-1.95244	0.0733814	0.549309
ENSMUSG00000018567	56486	Gabarap	protein_coding	-0.286269	6.73308	-1.9519	0.0734521	0.549309
ENSMUSG00000063410	223255	Stk24	protein_coding	0.214862	6.45772	1.9517	0.0734778	0.549309
ENSMUSG00000000247	16870	Lhx2	protein_coding	-0.299886	2.7365	-1.95159	0.0734913	0.549309
ENSMUSG00000027257	80708	Pacsin3	protein_coding	0.280435	3.71258	1.95061	0.0736193	0.549597
ENSMUSG00000033458	330554	Fan1	protein_coding	0.196564	4.1125	1.95024	0.0736674	0.549597
ENSMUSG00000001334	384061	Fndc5	protein_coding	-0.132808	6.00426	-1.94989	0.0737123	0.549597
ENSMUSG00000048148	319555	Nwd1	protein_coding	-0.12949	6.81114	-1.94952	0.0737608	0.549597
ENSMUSG00000064267	74096	Hvcn1	protein_coding	-0.487868	1.20181	-1.94891	0.0738409	0.549597
ENSMUSG00000048478	320869	Spata33	protein_coding	-0.250023	3.07146	-1.9489	0.0738415	0.549597
ENSMUSG00000045176	71923	Borcs6	protein_coding	0.44996	4.30509	1.94861	0.0738802	0.549597
ENSMUSG00000038459	70178	Abhd17c	protein_coding	-0.258691	4.20417	-1.94839	0.0739078	0.549597
ENSMUSG00000022679	93734	Mpv17l	protein_coding	-0.186568	5.55121	-1.94836	0.0739125	0.549597
ENSMUSG00000057967	14172	Fgf18	protein_coding	0.529803	1.27981	1.94816	0.073938	0.549597
ENSMUSG00000031029	66085	Eif3f	protein_coding	0.216836	6.52544	1.94769	0.0739994	0.549597
ENSMUSG00000033701	72482	Acbd6	protein_coding	0.124678	5.47445	1.94752	0.0740218	0.549597
ENSMUSG00000000631	360013	Myo18a	protein_coding	0.275213	7.63659	1.94719	0.0740644	0.549597
ENSMUSG00000031342	14758	Gpm6b	protein_coding	-0.118333	9.06642	-1.94653	0.0741518	0.549597
ENSMUSG00000043913	269693	Ccdc60	protein_coding	0.331007	2.05823	1.94644	0.0741628	0.549597
ENSMUSG00000025538	67902	Sumf2	protein_coding	0.289681	3.6351	1.94625	0.0741878	0.549597
ENSMUSG00000020780	217337	Srp68	protein_coding	0.236222	5.95195	1.94601	0.0742189	0.549597
ENSMUSG00000022114	24064	Spry2	protein_coding	0.201743	4.28276	1.94597	0.074224	0.549597
ENSMUSG00000020807	74477	4933427D14Rik	protein_coding	-0.332693	4.56595	-1.94572	0.0742574	0.549597
ENSMUSG00000044835	73844	Ankrd45	protein_coding	-0.309427	5.39085	-1.94526	0.0743182	0.549763
ENSMUSG00000032182	74766	Yipf2	protein_coding	-0.368204	4.14447	-1.94493	0.0743607	0.549794
ENSMUSG00000024352	71242	Spata24	protein_coding	0.366863	1.65627	1.94375	0.0745156	0.550656
ENSMUSG00000022940	56176	Pigp	protein_coding	-0.312124	3.87492	-1.94251	0.0746791	0.55158
ENSMUSG00000020362	104625	Cnot6	protein_coding	-0.158402	6.37473	-1.94092	0.0748883	0.55252
ENSMUSG00000044502	69556	Bod1	protein_coding	0.236133	5.08856	1.94081	0.0749032	0.55252
ENSMUSG00000025246	21372	Tbl1x	protein_coding	-0.146281	7.08855	-1.94043	0.0749531	0.55252
ENSMUSG00000030768	68897	Disp1	protein_coding	-0.201167	4.20018	-1.94038	0.0749604	0.55252
ENSMUSG00000039410	70673	Prdm16	protein_coding	-0.30371	4.12022	-1.93992	0.075021	0.552683
ENSMUSG00000047642	216393	D930020B18Rik	protein_coding	0.474128	1.24223	1.93819	0.0752502	0.553255
ENSMUSG00000056296	72003	Synpr	protein_coding	-0.15081	5.55108	-1.9379	0.0752883	0.553255
ENSMUSG00000029571	71900	Tmem106b	protein_coding	-0.169897	8.00053	-1.93773	0.0753111	0.553255
ENSMUSG00000021661	68558	Ankra2	protein_coding	-0.186444	4.84153	-1.93768	0.0753176	0.553255
ENSMUSG00000001418	56700	Glmp	protein_coding	-0.381333	4.62481	-1.93737	0.0753585	0.553255
ENSMUSG00000055839	67673	Elob	protein_coding	-0.243706	6.34415	-1.93705	0.0754018	0.553255
ENSMUSG00000020806	217344	Rhbdf2	protein_coding	-0.628079	1.09537	-1.93658	0.0754638	0.553255
ENSMUSG00000054720	100604	Lrrc8c	protein_coding	-0.226154	6.01624	-1.93637	0.075492	0.553255
ENSMUSG00000020994	18949	Pnn	protein_coding	0.164597	5.64089	1.93617	0.0755189	0.553255
ENSMUSG00000025997	22779	Ikzf2	protein_coding	-0.2484	4.08647	-1.93589	0.0755558	0.553255
ENSMUSG00000050473	76157	Slc35d3	protein_coding	-0.373128	2.3814	-1.93546	0.0756133	0.553255
ENSMUSG00000061024	59014	Rrs1	protein_coding	0.339764	3.56668	1.93499	0.0756759	0.553255
ENSMUSG00000110723	NA	NA	protein_coding	0.283918	3.24509	1.93491	0.0756857	0.553255
ENSMUSG00000051242	93880	Pcdhb9	protein_coding	0.268203	3.8685	1.93469	0.0757157	0.553255
ENSMUSG00000021721	15550	Htr1a	protein_coding	-0.288501	4.0768	-1.93468	0.0757171	0.553255
ENSMUSG00000025140	209027	Pycr1	protein_coding	-0.617315	0.949503	-1.93451	0.07574	0.553255
ENSMUSG00000042426	218629	Dhx29	protein_coding	0.271451	4.98716	1.93417	0.0757854	0.553255
ENSMUSG00000020300	67579	Cpeb4	protein_coding	-0.217867	7.74244	-1.93397	0.0758114	0.553255
ENSMUSG00000013646	79566	Sh3bp5l	protein_coding	0.19167	5.24692	1.9338	0.0758342	0.553255
ENSMUSG00000039741	268515	Bahcc1	protein_coding	0.213607	6.06108	1.93353	0.0758698	0.553255
ENSMUSG00000018774	12514	Cd68	protein_coding	-0.568284	1.50139	-1.93272	0.0759781	0.55332
ENSMUSG00000025402	17937	Nab2	protein_coding	0.223103	3.67915	1.93254	0.0760028	0.55332
ENSMUSG00000000915	29816	Hip1r	protein_coding	0.239168	6.20631	1.93228	0.0760369	0.55332
ENSMUSG00000048277	20973	Syngr2	protein_coding	-0.598476	2.22726	-1.93207	0.0760659	0.55332
ENSMUSG00000050619	99334	Zscan29	protein_coding	0.205827	4.06279	1.93203	0.0760713	0.55332
ENSMUSG00000054679	272009	Srsf12	protein_coding	-0.150269	5.07576	-1.93168	0.0761182	0.55338
ENSMUSG00000031242	67028	2610002M06Rik	protein_coding	-0.144395	6.7799	-1.9312	0.0761828	0.553569
ENSMUSG00000040236	66682	Trappc5	protein_coding	0.154982	5.12439	1.9304	0.0762899	0.554067
ENSMUSG00000047759	15478	Hs3st3a1	protein_coding	0.729314	0.906576	1.92974	0.0763788	0.554194
ENSMUSG00000044468	74645	Tent5c	protein_coding	0.42926	2.97898	1.92969	0.0763847	0.554194
ENSMUSG00000005362	58799	Crbn	protein_coding	0.158092	5.91621	1.9277	0.0766534	0.554612
ENSMUSG00000003423	68845	Pih1d1	protein_coding	0.49901	2.66251	1.9277	0.0766538	0.554612
ENSMUSG00000030805	20909	Stx4a	protein_coding	0.313241	3.92446	1.92725	0.0767145	0.554612
ENSMUSG00000050953	14609	Gja1	protein_coding	-0.122324	8.42627	-1.92703	0.0767435	0.554612
ENSMUSG00000026353	67812	Ubxn4	protein_coding	0.114295	6.45965	1.92701	0.0767457	0.554612
ENSMUSG00000040860	230872	Crocc	protein_coding	0.359358	5.30589	1.92642	0.0768257	0.554612
ENSMUSG00000023963	56050	Cyp39a1	protein_coding	0.560819	0.526127	1.92632	0.0768396	0.554612
ENSMUSG00000024976	56392	Shoc2	protein_coding	-0.106213	6.7402	-1.92592	0.0768933	0.554612
ENSMUSG00000018363	66313	Smurf2	protein_coding	-0.12589	5.74174	-1.92567	0.0769277	0.554612
ENSMUSG00000030465	234353	Psd3	protein_coding	-0.124758	8.8564	-1.92491	0.0770303	0.554612
ENSMUSG00000042289	101502	Hsd3b7	protein_coding	-0.913921	2.38152	-1.92479	0.0770459	0.554612
ENSMUSG00000067700	545739	Gm5862	protein_coding	-0.433602	0.988551	-1.92475	0.077052	0.554612
ENSMUSG00000029919	54486	Hpgds	protein_coding	-0.244805	3.76838	-1.92423	0.0771223	0.554612
ENSMUSG00000020654	104111	Adcy3	protein_coding	0.140159	6.32372	1.92418	0.0771286	0.554612
ENSMUSG00000054484	96957	Tmem62	protein_coding	-0.193581	4.77599	-1.92364	0.0772027	0.554612
ENSMUSG00000066037	74326	Hnrnpr	protein_coding	0.139843	7.38075	1.92325	0.0772551	0.554612
ENSMUSG00000074743	21824	Thbd	protein_coding	0.690781	3.26975	1.92313	0.0772714	0.554612
ENSMUSG00000024228	67993	Nudt12	protein_coding	-0.215	3.83117	-1.92284	0.0773114	0.554612
ENSMUSG00000061458	217431	Nol10	protein_coding	0.248763	4.64563	1.92282	0.0773141	0.554612
ENSMUSG00000070780	245945	Rbm47	protein_coding	-0.796404	0.574111	-1.92259	0.0773457	0.554612
ENSMUSG00000029335	110075	Bmp3	protein_coding	-0.264107	3.21801	-1.92214	0.0774063	0.554612
[truncated: 12,352 more rows]
